# Supplementary material for: Combined Transcriptome and Metabolome Analysis of Musa nana Laur. Peel Treated With UV-C Reveals the Involvement of Key Metabolic Pathways
Source: Front Genet. 2022 Jan 27;12:792991. doi: 10.3389/fgene.2021.792991 (PMC8830439; doi:10.3389/fgene.2021.792991)
Supplement: Supplementary file 2 [file DataSheet2.xlsx]

## Sheet: Supplementary Table 1
Supplementary Table 1. Summary of transcriptome sequencing of banana peels treated with (UV-C) or without (CK) UV-C irradiation.
Sample	Raw Reads	Clean Reads	Clean Base(G)	Error Rate(%)	Q20(%)	Q30(%)	GC Content(%)		Sample	Total Reads	Reads mapped	Unique mapped	Multi mapped	Read1 mapped	Read2 mapped	'+' mapped	'-' mapped
CK1	58257326	54183440	8.13	0.03	96.09	90.72	51.36		CK1	54183440	48285643(89.12%)	47037879(86.81%)	1615002(2.30%)	23765289(43.86%)	23272590(42.95%)	23266530(42.94%)	23771349(43.87%)
CK2	57564374	53034408	7.96	0.03	96.03	90.62	51.87		CK2	53034408	47393054(89.36%)	46022808(86.78%)	1732216(2.58%)	23310467(43.95%)	22712341(42.83%)	22760782(42.92%)	23262026(43.86%)
CK3	57558642	53356778	8	0.03	96.04	90.64	51.79		CK3	53356778	47648930(89.30%)	46351230(86.87%)	1676211(2.43%)	23474804(44.00%)	22876426(42.87%)	22929787(42.97%)	23421443(43.90%)
UV-C1	66870576	58994130	8.85	0.03	96.08	90.77	51.47		UV-C1	58994130	52484487(88.97%)	50995438(86.44%)	1984522(2.52%)	25839473(43.80%)	25155965(42.64%)	25248320(42.80%)	25747118(43.64%)
UV-C2	54398610	50539726	7.58	0.04	95.95	90.41	51.49		UV-C2	50539726	45144663(89.33%)	43965815(86.99%)	1520638(2.33%)	22283947(44.09%)	21681868(42.90%)	21745095(43.03%)	22220720(43.97%)
UV-C3	55447348	50781902	7.62	0.03	95.96	90.5	51.7		UV-C3	50781902	45347353(89.30%)	44090070(86.82%)	1619616(2.48%)	22366367(44.04%)	21723703(42.78%)	21837837(43.00%)	22252233(43.82%)

## Sheet: Supplementary Table 2
Supplementary Table 2. List of genes that were differentially expressed between Musa nana peels treated with (UV-C) or without (CK) ultravoilet C irradiation for 8 days.
ID	CK FPKM	UV-C FPKM	FoldChange	log2FoldChange	pvalue	padj	regulated	gene_name	gene_description	KEGG	NR	Swissprot	Tremble	KOG	GO	Pfam
Ma11_g18320	0.18	0.00666667	0.04	-4.629	0.00100569	0.0216009	down	Ma11_g18320	uncharacterized LOC103971906	--	PREDICTED: uncharacterized protein LOC103971906 [Musa acuminata subsp. malaccensis]	--	SubName: Full=Uncharacterized protein {ECO:0000313|EnsemblPlants:GSMUA_Achr11P19900_001};	--	GO:0016021,integral component of membrane	Protein of unknown function (DUF1191)
Ma07_g11110	1.09667	0.0566667	0.051	-4.282	1.2871e-05	0.000618201	down	Ma07_g11110	transcription factor MYB44-like	K09422 transcription factor MYB, plant | (RefSeq) transcription factor MYB44-like (A)	PREDICTED: transcription factor MYB44-like [Musa acuminata subsp. malaccensis]	RecName: Full=Transcription factor MYB52 {ECO:0000303|PubMed:9839469}; AltName: Full=Myb-related protein 52 {ECO:0000303|PubMed:9839469}; Short=AtMYB52 {ECO:0000303|PubMed:9839469}; AltName: Full=Protein ABA-HYPERSENSITIVE 1 {ECO:0000303|PubMed:21399993};	SubName: Full=Uncharacterized protein {ECO:0000313|EnsemblPlants:GSMUA_Achr7P11320_001};	Transcription factor, Myb superfamily	GO:0005634,nucleus; GO:0003700,DNA-binding transcription factor activity; GO:0000981,DNA-binding transcription factor activity, RNA polymerase II-specific; GO:0043565,sequence-specific DNA binding; GO:0001135,RNA polymerase II transcription regulator recruiting activity; GO:0044212,transcription regulatory region DNA binding; GO:0030154,cell differentiation; GO:0071555,cell wall organization; GO:…	Myb-like DNA-binding domain
Ma04_g24880	3.56667	0.226667	0.065	-3.943	1.15164e-14	3.7714e-12	down	Ma04_g24880	Ma04_g24880	K09286 EREBP-like factor | (RefSeq) ethylene-responsive transcription factor ERF057 (A)	PREDICTED: ethylene-responsive transcription factor ERF061-like, partial [Musa acuminata subsp. malaccensis]	RecName: Full=Ethylene-responsive transcription factor RAP2-13; AltName: Full=Ethylene-responsive transcription factor ERF058; AltName: Full=Protein RELATED TO APETALA2 13;	SubName: Full=Uncharacterized protein {ECO:0000313|EnsemblPlants:GSMUA_Achr5P09470_001};	--	GO:0005634,nucleus; GO:0003700,DNA-binding transcription factor activity; GO:0043565,sequence-specific DNA binding; GO:0009873,ethylene-activated signaling pathway; GO:0009409,response to cold; GO:0006970,response to osmotic stress; GO:0009414,response to water deprivation; GO:0006351,transcription, DNA-templated	AP2 domain
Ma07_g18160	0.176667	0.02	0.102	-3.3	0.00226113	0.0404373	down	Ma07_g18160	Ma07_g18160	K13947 auxin efflux carrier family | (RefSeq) auxin efflux carrier component 3a-like isoform X1 (A)	PREDICTED: auxin efflux carrier component 3a-like isoform X2 [Musa acuminata subsp. malaccensis]	RecName: Full=Auxin efflux carrier component 3 {ECO:0000303|PubMed:11845211}; Short=AtPIN3 {ECO:0000303|PubMed:11845211};	RecName: Full=Auxin efflux carrier component {ECO:0000256|RuleBase:RU362108};	--	GO:0009986,cell surface; GO:0005783,endoplasmic reticulum; GO:0016021,integral component of membrane; GO:0016328,lateral plasma membrane; GO:0005886,plasma membrane; GO:0012506,vesicle membrane; GO:0010329,auxin efflux transmembrane transporter activity; GO:0010315,auxin efflux; GO:0010252,auxin homeostasis; GO:0009926,auxin polar transport; GO:0009734,auxin-activated signaling pathway; GO:000963…	Membrane transport protein
Ma04_g39080	1.46	0.19	0.131	-2.933	4.03883e-07	3.1826e-05	down	Ma04_g39080	LOB domain-containing protein 37-like	K21994 LOB domain-containing protein 18 | (RefSeq) LOB domain-containing protein 31 (A)	PREDICTED: LOB domain-containing protein 37-like [Musa acuminata subsp. malaccensis]	RecName: Full=LOB domain-containing protein 37; AltName: Full=ASYMMETRIC LEAVES 2-like protein 39; Short=AS2-like protein 39;	SubName: Full=Uncharacterized protein {ECO:0000313|EnsemblPlants:GSMUA_Achr4P32550_001};	--	GO:0006807,nitrogen compound metabolic process; GO:0060776,simple leaf morphogenesis	Lateral organ boundaries (LOB) domain
Ma02_g13310	3.45333	0.636667	0.186	-2.424	1.42791e-21	1.09109e-18	down	Ma02_g13310	cytochrome P450 86B1-like	K15402 fatty acid omega-hydroxylase [EC:1.14.-.-] | (RefSeq) cytochrome P450 86B1-like (A)	PREDICTED: cytochrome P450 86B1-like [Musa acuminata subsp. malaccensis]	RecName: Full=Cytochrome P450 86B1; EC=1.14.-.-;	SubName: Full=cytochrome P450 86B1 {ECO:0000313|RefSeq:XP_008797199.1};	Cytochrome P450 CYP4/CYP19/CYP26 subfamilies	GO:0005783,endoplasmic reticulum; GO:0005789,endoplasmic reticulum membrane; GO:0016021,integral component of membrane; GO:0020037,heme binding; GO:0005506,iron ion binding; GO:0004497,monooxygenase activity; GO:0016705,oxidoreductase activity, acting on paired donors, with incorporation or reduction of molecular oxygen; GO:0071555,cell wall organization; GO:0010345,suberin biosynthetic process; …	Cytochrome P450
Ma03_g05850	0.946667	0.216667	0.238	-2.07	0.000144354	0.00454435	down	Ma03_g05850	protein TIFY 10B-like	K13464 jasmonate ZIM domain-containing protein | (RefSeq) protein TIFY 10a-like (A)	PREDICTED: protein TIFY 10a-like [Musa acuminata subsp. malaccensis]	RecName: Full=Protein TIFY 10b {ECO:0000305};	SubName: Full=Uncharacterized protein {ECO:0000313|EnsemblPlants:GSMUA_Achr3P05920_001};	--	GO:0006355,regulation of transcription, DNA-templated; GO:0006351,transcription, DNA-templated	Divergent CCT motif
Ma09_g11790	3.30333	0.833333	0.253	-1.982	9.95711e-05	0.00339901	down	Ma09_g11790	Ma09_g11790	--	PREDICTED: uncharacterized protein LOC105052684 [Elaeis guineensis]	--	SubName: Full=Uncharacterized protein {ECO:0000313|EMBL:EEE85506.1};	--	--	--
Ma03_g19690	1.08	0.266667	0.254	-1.977	4.58261e-05	0.0018295	down	Ma03_g19690	LOB domain-containing protein 37-like	K21994 LOB domain-containing protein 18 | (RefSeq) LOB domain-containing protein 19-like (A)	PREDICTED: LOB domain-containing protein 37-like [Musa acuminata subsp. malaccensis]	RecName: Full=LOB domain-containing protein 37; AltName: Full=ASYMMETRIC LEAVES 2-like protein 39; Short=AS2-like protein 39;	SubName: Full=Uncharacterized protein {ECO:0000313|EnsemblPlants:GSMUA_Achr3P18860_001};	--	GO:0006807,nitrogen compound metabolic process; GO:0060776,simple leaf morphogenesis	Lateral organ boundaries (LOB) domain
Ma10_g15930	1.98333	0.516667	0.261	-1.937	2.26843e-10	3.86491e-08	down	Ma10_g15930	uncharacterized LOC103968378	--	PREDICTED: uncharacterized protein LOC103968378 [Musa acuminata subsp. malaccensis]	--	SubName: Full=Uncharacterized protein {ECO:0000313|EnsemblPlants:GSMUA_Achr10P15880_001};	--	--	Protein BYPASS1-related
Ma09_g13930	1.14333	0.296667	0.266	-1.912	6.55153e-06	0.000350007	down	Ma09_g13930	IAA-amino acid hydrolase ILR1-like 1	K14664 IAA-amino acid hydrolase [EC:3.5.1.-] | (RefSeq) IAA-amino acid hydrolase ILR1-like 1 (A)	PREDICTED: IAA-amino acid hydrolase ILR1-like 1 [Musa acuminata subsp. malaccensis]	RecName: Full=IAA-amino acid hydrolase ILR1-like 1; EC=3.5.1.-; Flags: Precursor;	SubName: Full=Uncharacterized protein {ECO:0000313|EnsemblPlants:GSMUA_Achr9P14470_001};	--	GO:0005788,endoplasmic reticulum lumen; GO:0016787,hydrolase activity; GO:0008152,metabolic process	Peptidase dimerisation domain
Ma05_g03160	1.16	0.3	0.267	-1.903	7.52526e-05	0.00271126	down	Ma05_g03160	transcription factor PCF2-like	K16221 transcription factor TCP21 (protein CCA1 HIKING EXPEDITION) | (RefSeq) transcription factor TCP7 (A)	PREDICTED: transcription factor PCF2-like [Musa acuminata subsp. malaccensis]	RecName: Full=Transcription factor PCF2;	SubName: Full=transcription factor PCF2-like {ECO:0000313|RefSeq:XP_008776516.1};	--	GO:0005634,nucleus; GO:0003677,DNA binding; GO:0007275,multicellular organism development; GO:0006355,regulation of transcription, DNA-templated; GO:0006351,transcription, DNA-templated	TCP family transcription factor
Ma11_g12470	1.17667	0.316667	0.272	-1.876	0.00113165	0.0236364	down	Ma11_g12470	uncharacterized LOC103971440	--	PREDICTED: uncharacterized protein LOC103971440 [Musa acuminata subsp. malaccensis]	--	SubName: Full=uncharacterized protein LOC103712633 {ECO:0000313|RefSeq:XP_008797427.1};	--	--	Cotton fibre expressed protein
Ma06_g14620	0.513333	0.136667	0.276	-1.857	0.00177978	0.0337182	down	Ma06_g14620	UPF0496 protein 4-like	--	PREDICTED: uncharacterized protein LOC103987692 [Musa acuminata subsp. malaccensis]	--	SubName: Full=Uncharacterized protein {ECO:0000313|EnsemblPlants:GSMUA_Achr6P13080_001};	--	--	IncA protein
Ma04_g30210	5.18667	1.44667	0.284	-1.818	1.37296e-12	3.49702e-10	down	Ma04_g30210	uncharacterized LOC103982883	--	PREDICTED: uncharacterized protein LOC103982883 [Musa acuminata subsp. malaccensis]	--	SubName: Full=uncharacterized protein LOC103723486 {ECO:0000313|RefSeq:XP_008812625.1};	--	--	Senescence regulator
Ma11_g20060	0.463333	0.133333	0.295	-1.761	0.00212269	0.0386746	down	Ma11_g20060	probable E3 ubiquitin-protein ligase XBOS33%2C transcript variant X2	K19044 E3 ubiquitin-protein ligase XBAT32/33 [EC:2.3.2.27] | (RefSeq) probable E3 ubiquitin-protein ligase XBOS33 isoform X1 (A)	PREDICTED: probable E3 ubiquitin-protein ligase XBOS33 isoform X1 [Musa acuminata subsp. malaccensis]	RecName: Full=Probable E3 ubiquitin-protein ligase XBOS33; EC=2.3.2.27; AltName: Full=Ankyrin repeat domain and RING finger-containing protein XBOS33; AltName: Full=RING-type E3 ubiquitin transferase XBOS33; AltName: Full=XB3 protein homolog 3;	SubName: Full=Uncharacterized protein {ECO:0000313|EnsemblPlants:GSMUA_Achr11P21710_001};	--	GO:0046872,metal ion binding; GO:0016740,transferase activity; GO:0016567,protein ubiquitination	Zinc finger, C3HC4 type (RING finger)
Ma04_g32210	1.48333	0.446667	0.303	-1.72	0.00228591	0.0408022	down	Ma04_g32210	uncharacterized LOC103982711	--	PREDICTED: uncharacterized protein LOC103982711 [Musa acuminata subsp. malaccensis]	--	SubName: Full=Uncharacterized protein {ECO:0000313|EnsemblPlants:GSMUA_Achr4P25690_001};	--	--	--
Ma10_g04910	6.09333	1.92333	0.319	-1.647	8.88392e-15	2.94759e-12	down	Ma10_g04910	Ma10_g04910	K00521 ferric-chelate reductase [EC:1.16.1.7] | (RefSeq) ferric reduction oxidase 7, chloroplastic-like (A)	PREDICTED: NAC domain-containing protein 79 [Musa acuminata subsp. malaccensis]	RecName: Full=NAC domain-containing protein 79 {ECO:0000303|PubMed:15029955}; Short=ANAC79 {ECO:0000303|PubMed:15029955}; Short=ANAC80 {ECO:0000303|PubMed:15029955}; Short=AtNAC79 {ECO:0000303|PubMed:15029955}; Short=AtNAC80 {ECO:0000303|PubMed:15029955};	SubName: Full=Uncharacterized protein {ECO:0000313|EnsemblPlants:GSMUA_Achr6P32290_001};	--	GO:0005634,nucleus; GO:0003677,DNA binding; GO:0003700,DNA-binding transcription factor activity; GO:0006351,transcription, DNA-templated	--
Ma01_g14370	11.7933	3.73	0.32	-1.644	2.07486e-15	7.69408e-13	down	Ma01_g14370	transcription factor MYB108-like	K09422 transcription factor MYB, plant | (RefSeq) transcription factor MYB108-like (A)	PREDICTED: transcription factor MYB108-like [Musa acuminata subsp. malaccensis]	RecName: Full=Transcription factor MYB62 {ECO:0000303|PubMed:9839469}; AltName: Full=Myb-related protein 62 {ECO:0000303|PubMed:9839469}; Short=AtMYB62 {ECO:0000303|PubMed:9839469};	SubName: Full=Uncharacterized protein {ECO:0000313|EnsemblPlants:GSMUA_Achr11P13200_001};	Transcription factor, Myb superfamily	GO:0005634,nucleus; GO:0003700,DNA-binding transcription factor activity; GO:0000981,DNA-binding transcription factor activity, RNA polymerase II-specific; GO:0043565,sequence-specific DNA binding; GO:0001135,RNA polymerase II transcription regulator recruiting activity; GO:0044212,transcription regulatory region DNA binding; GO:0030154,cell differentiation; GO:0016036,cellular response to phosph…	Myb-like DNA-binding domain
Ma11_g02520	10.6633	3.48333	0.333	-1.586	1.07523e-10	1.99361e-08	down	Ma11_g02520	21 kDa protein-like	K01051 pectinesterase [EC:3.1.1.11] | (RefSeq) pectinesterase 2 (A)	PREDICTED: 21 kDa protein-like [Musa acuminata subsp. malaccensis]	RecName: Full=Pectinesterase inhibitor 9 {ECO:0000305}; AltName: Full=Pectin methylesterase inhibitor 9 {ECO:0000303|PubMed:28034952}; Short=AtPMEI9 {ECO:0000303|PubMed:28034952}; Flags: Precursor;	SubName: Full=Uncharacterized protein {ECO:0000313|EnsemblPlants:GSMUA_Achr11P02660_001};	--	GO:0048046,apoplast; GO:0004857,enzyme inhibitor activity; GO:0046910,pectinesterase inhibitor activity	Plant invertase/pectin methylesterase inhibitor
Ma03_g06110	1.1	0.373333	0.343	-1.546	1.12453e-05	0.000553832	down	Ma03_g06110	U-box domain-containing protein 19-like	K08332 vacuolar protein 8 | (RefSeq) U-box domain-containing protein 11-like (A)	PREDICTED: U-box domain-containing protein 19-like [Musa acuminata subsp. malaccensis]	RecName: Full=U-box domain-containing protein 19; EC=2.3.2.27; AltName: Full=Plant U-box protein 19; AltName: Full=RING-type E3 ubiquitin transferase PUB19 {ECO:0000305};	RecName: Full=RING-type E3 ubiquitin transferase {ECO:0000256|SAAS:SAAS00702733}; EC=2.3.2.27 {ECO:0000256|SAAS:SAAS00702733};	FOG: Armadillo/beta-catenin-like repeats	GO:0005737,cytoplasm; GO:0005634,nucleus; GO:0004842,ubiquitin-protein transferase activity; GO:0010029,regulation of seed germination	Armadillo-like
Ma01_g20480	14.3433	4.85667	0.345	-1.534	0.000361673	0.00970206	down	Ma01_g20480	sulfate transporter 3.1-like	K17471 sulfate transporter 3 | (RefSeq) sulfate transporter 3.1 (A)	PREDICTED: sulfate transporter 3.1 [Musa acuminata subsp. malaccensis]	RecName: Full=Sulfate transporter 3.1; AltName: Full=AST12; AltName: Full=AtST1;	SubName: Full=Uncharacterized protein {ECO:0000313|EnsemblPlants:GSMUA_Achr1P26780_001};	Sulfate/bicarbonate/oxalate exchanger SAT-1 and related transporters (SLC26 family)	GO:0009507,chloroplast; GO:0005887,integral component of plasma membrane; GO:0008271,secondary active sulfate transmembrane transporter activity; GO:0015116,sulfate transmembrane transporter activity; GO:0015293,symporter activity; GO:0008272,sulfate transport	STAS domain
Ma02_g08090	2.67333	0.923333	0.352	-1.505	2.01404e-08	2.25716e-06	down	Ma02_g08090	squamosa promoter-binding-like protein 16	K13415 protein brassinosteroid insensitive 1 [EC:2.7.10.1 2.7.11.1] | (RefSeq) uncharacterized protein LOC103413440 isoform X1 (A)	PREDICTED: squamosa promoter-binding-like protein 16 [Musa acuminata subsp. malaccensis]	RecName: Full=Squamosa promoter-binding-like protein 16;	SubName: Full=Uncharacterized protein {ECO:0000313|EnsemblPlants:GSMUA_Achr2P06150_001};	--	GO:0005634,nucleus; GO:0003677,DNA binding; GO:0046872,metal ion binding; GO:0006355,regulation of transcription, DNA-templated; GO:0006351,transcription, DNA-templated	SBP domain
Ma04_g17220	15.0867	5.32667	0.356	-1.49	1.83011e-12	4.4804e-10	down	Ma04_g17220	non-specific lipid-transfer protein 1-like	--	PREDICTED: non-specific lipid-transfer protein 1-like [Musa acuminata subsp. malaccensis]	RecName: Full=Non-specific lipid-transfer protein; Short=LTP; Short=NsLTP; AltName: Full=SDI-9; Flags: Precursor;	RecName: Full=Non-specific lipid-transfer protein {ECO:0000256|RuleBase:RU000628};	--	GO:0008289,lipid binding; GO:0006869,lipid transport	Probable lipid transfer
Ma07_g05490	4.12333	1.43667	0.357	-1.486	1.8215e-05	0.000832084	down	Ma07_g05490	Ma07_g05490	K09286 EREBP-like factor | (RefSeq) ethylene-responsive transcription factor ERF010-like (A)	PREDICTED: ethylene-responsive transcription factor ERF010-like [Musa acuminata subsp. malaccensis]	RecName: Full=Ethylene-responsive transcription factor ERF010;	SubName: Full=Uncharacterized protein {ECO:0000313|EnsemblPlants:GSMUA_Achr7P05410_001};	--	GO:0005634,nucleus; GO:0003677,DNA binding; GO:0003700,DNA-binding transcription factor activity; GO:0009873,ethylene-activated signaling pathway; GO:0006351,transcription, DNA-templated	--
Ma02_g11210	0.483333	0.166667	0.358	-1.481	0.0020256	0.0372828	down	Ma02_g11210	lysM domain receptor-like kinase 3%2C transcript variant X2	K04733 interleukin-1 receptor-associated kinase 4 [EC:2.7.11.1] | (RefSeq) lysM domain receptor-like kinase 3 (A)	PREDICTED: lysM domain receptor-like kinase 3 isoform X1 [Musa acuminata subsp. malaccensis]	RecName: Full=LysM domain receptor-like kinase 3; Short=LysM-containing receptor-like kinase 3; EC=2.7.11.-; Flags: Precursor;	SubName: Full=Uncharacterized protein {ECO:0000313|EnsemblPlants:GSMUA_Achr6P26360_001};	--	GO:0016021,integral component of membrane; GO:0005886,plasma membrane; GO:0005524,ATP binding; GO:0004675,transmembrane receptor protein serine/threonine kinase activity; GO:0009738,abscisic acid-activated signaling pathway; GO:0007166,cell surface receptor signaling pathway; GO:0006952,defense response; GO:0050832,defense response to fungus; GO:0045087,innate immune response; GO:0031348,negative…	LysM domain
Ma03_g04710	2.05667	0.733333	0.36	-1.475	0.00132014	0.0266949	down	Ma03_g04710	glycine-rich cell wall structural protein 2-like	--	--	--	--	--	--	--
Ma10_g00860	1	0.356667	0.364	-1.459	5.03906e-05	0.00197492	down	Ma10_g00860	neurogenic protein mastermind-like	K04733 interleukin-1 receptor-associated kinase 4 [EC:2.7.11.1] | (RefSeq) receptor-like protein kinase ANXUR1 isoform X1 (A)	PREDICTED: neurogenic protein mastermind-like [Musa acuminata subsp. malaccensis]	RecName: Full=Heavy metal-associated isoprenylated plant protein 32 {ECO:0000303|PubMed:21072340, ECO:0000303|PubMed:23368984}; Short=AtHIP32 {ECO:0000303|PubMed:21072340, ECO:0000303|PubMed:23368984}; Flags: Precursor;	SubName: Full=Uncharacterized protein {ECO:0000313|EnsemblPlants:GSMUA_Achr10P05190_001};	Copper chaperone	GO:0005618,cell wall; GO:0005737,cytoplasm; GO:0046914,transition metal ion binding; GO:0046916,cellular transition metal ion homeostasis; GO:0030001,metal ion transport	Anti-sigma-K factor rskA
Ma09_g11340	3.95333	1.45333	0.372	-1.428	4.1753e-07	3.25958e-05	down	Ma09_g11340	septum-promoting GTP-binding protein 1	K07976 Rab family, other | (RefSeq) septum-promoting GTP-binding protein 1 (A)	PREDICTED: septum-promoting GTP-binding protein 1 [Musa acuminata subsp. malaccensis]	RecName: Full=Ras-related protein RABH1c; Short=AtRABH1c;	SubName: Full=Uncharacterized protein {ECO:0000313|EnsemblPlants:GSMUA_Achr9P11700_001};	Ras GTPases	GO:0005829,cytosol; GO:0000139,Golgi membrane; GO:0005525,GTP binding; GO:0003924,GTPase activity; GO:0006891,intra-Golgi vesicle-mediated transport; GO:0015031,protein transport; GO:0042147,retrograde transport, endosome to Golgi; GO:0006890,retrograde vesicle-mediated transport, Golgi to ER	Dynein light intermediate chain (DLIC)
Ma09_g02560	4.7	1.78333	0.382	-1.388	1.19402e-05	0.000581654	down	Ma09_g02560	uncharacterized LOC103996779	K13206 coiled-coil domain-containing protein 55 | (RefSeq) LOW QUALITY PROTEIN: nuclear speckle splicing regulatory protein 1 (A)	PREDICTED: uncharacterized protein LOC103996779 [Musa acuminata subsp. malaccensis]	--	SubName: Full=Uncharacterized protein {ECO:0000313|EnsemblPlants:GSMUA_Achr9P02640_001};	--	--	--
Ma04_g03110	19.25	7.33667	0.384	-1.38	2.20505e-19	1.42571e-16	down	Ma04_g03110	salicylic acid-binding protein 2-like	K20802 (R)-mandelonitrile lyase [EC:4.1.2.10] | (RefSeq) alpha-hydroxynitrile lyase (A)	PREDICTED: salicylic acid-binding protein 2-like [Musa acuminata subsp. malaccensis]	RecName: Full=Salicylic acid-binding protein 2; Short=NtSABP2; EC=3.1.1.-; AltName: Full=Methyl salicylate esterase;	SubName: Full=Uncharacterized protein {ECO:0000313|EnsemblPlants:GSMUA_AchrUn_randomP25240_001};	--	GO:0016298,lipase activity; GO:0080031,methyl salicylate esterase activity; GO:0009862,systemic acquired resistance, salicylic acid mediated signaling pathway	Prolyl oligopeptidase family
Ma04_g08880	20.6667	7.81	0.384	-1.38	6.03665e-19	3.62429e-16	down	Ma04_g08880	Ma04_g08880	K15397 3-ketoacyl-CoA synthase [EC:2.3.1.199] | (RefSeq) 3-ketoacyl-CoA synthase 4-like (A)	PREDICTED: 3-ketoacyl-CoA synthase 4-like [Musa acuminata subsp. malaccensis]	RecName: Full=3-ketoacyl-CoA synthase 4 {ECO:0000303|PubMed:18465198}; Short=KCS-4 {ECO:0000303|PubMed:18465198}; EC=2.3.1.199 {ECO:0000305}; AltName: Full=Very long-chain fatty acid condensing enzyme 4 {ECO:0000303|PubMed:18465198}; Short=VLCFA condensing enzyme 4 {ECO:0000303|PubMed:18465198};	RecName: Full=3-ketoacyl-CoA synthase {ECO:0000256|PIRNR:PIRNR036417}; EC=2.3.1.- {ECO:0000256|PIRNR:PIRNR036417};	--	GO:0016021,integral component of membrane; GO:0102336,3-oxo-arachidoyl-CoA synthase activity; GO:0102337,3-oxo-cerotoyl-CoA synthase activity; GO:0102338,3-oxo-lignoceronyl-CoA synthase activity; GO:0102756,very-long-chain 3-ketoacyl-CoA synthase activity; GO:0006633,fatty acid biosynthetic process	3-Oxoacyl-[acyl-carrier-protein (ACP)] synthase III
Ma11_g03640	1.31333	0.5	0.387	-1.369	4.98178e-05	0.00195976	down	Ma11_g03640	monocopper oxidase-like protein SKU5	K19791 iron transport multicopper oxidase | (RefSeq) monocopper oxidase-like protein SKU5 isoform X1 (A)	PREDICTED: monocopper oxidase-like protein SKU5 [Musa acuminata subsp. malaccensis]	RecName: Full=Monocopper oxidase-like protein SKU5; AltName: Full=Skewed roots; Flags: Precursor;	SubName: Full=Uncharacterized protein {ECO:0000313|EnsemblPlants:GSMUA_Achr11P03830_001};	Multicopper oxidases	GO:0031225,anchored component of membrane; GO:0046658,anchored component of plasma membrane; GO:0048046,apoplast; GO:0005618,cell wall; GO:0016020,membrane; GO:0009505,plant-type cell wall; GO:0005886,plasma membrane; GO:0009506,plasmodesma; GO:0005774,vacuolar membrane; GO:0005507,copper ion binding; GO:0016722,oxidoreductase activity, oxidizing metal ions; GO:0009932,cell tip growth	Multicopper oxidase
Ma04_g03710	1.74667	0.673333	0.39	-1.358	4.01979e-05	0.00164284	down	Ma04_g03710	sugar transport protein 13-like	K08139 MFS transporter, SP family, sugar:H+ symporter | (RefSeq) hypothetical protein (A)	PREDICTED: sugar transport protein 13-like [Musa acuminata subsp. malaccensis]	RecName: Full=Sugar transport protein MST4 {ECO:0000305}; AltName: Full=Monosaccharide transporter 4 {ECO:0000303|PubMed:17874189}; Short=OsMST4 {ECO:0000303|PubMed:17874189}; AltName: Full=Sugar:proton symporter MST4 {ECO:0000305};	SubName: Full=sugar transport protein 13 {ECO:0000313|RefSeq:XP_008801700.1};	Predicted transporter (major facilitator superfamily)	GO:0016021,integral component of membrane; GO:0005886,plasma membrane; GO:0009506,plasmodesma; GO:0005355,glucose transmembrane transporter activity; GO:0005358,high-affinity glucose:proton symporter activity; GO:0005351,carbohydrate:proton symporter activity; GO:0046323,glucose import; GO:0035428,NA; GO:0009737,response to abscisic acid; GO:0009651,response to salt stress; GO:0009414,response to…	Major Facilitator Superfamily
Ma06_g27560	69.3867	27.1367	0.392	-1.35	2.89971e-23	2.52135e-20	down	Ma06_g27560	carboxyvinyl-carboxyphosphonate phosphorylmutase%2C chloroplastic-like	--	PREDICTED: carboxyvinyl-carboxyphosphonate phosphorylmutase, chloroplastic-like [Musa acuminata subsp. malaccensis]	RecName: Full=Carboxyvinyl-carboxyphosphonate phosphorylmutase, chloroplastic; EC=2.7.8.23; AltName: Full=Carboxyphosphonoenolpyruvate phosphonomutase; Short=CPEP phosphonomutase; Flags: Precursor;	SubName: Full=Uncharacterized protein {ECO:0000313|EnsemblPlants:GSMUA_Achr6P25770_001};	Isocitrate lyase	GO:0009507,chloroplast; GO:0009570,chloroplast stroma; GO:0008807,carboxyvinyl-carboxyphosphonate phosphorylmutase activity; GO:0008152,metabolic process	--
Ma03_g26620	5.64	2.19667	0.396	-1.336	7.27024e-10	1.11107e-07	down	Ma03_g26620	protein ECERIFERUM 26-like	K13065 shikimate O-hydroxycinnamoyltransferase [EC:2.3.1.133] | (RefSeq) BAHDb4; BAHD family acyltransferase (A)	PREDICTED: protein ECERIFERUM 26-like [Musa acuminata subsp. malaccensis]	RecName: Full=Protein ECERIFERUM 26-like; Short=CER26-like; AltName: Full=CER2-like protein 2; Short=CER2-like2;	SubName: Full=Uncharacterized protein {ECO:0000313|EnsemblPlants:GSMUA_Achr3P25420_001};	--	GO:0009535,chloroplast thylakoid membrane; GO:0016747,transferase activity, transferring acyl groups other than amino-acyl groups; GO:0071555,cell wall organization; GO:0009555,pollen development; GO:0042761,very long-chain fatty acid biosynthetic process	Transferase family
Ma11_g08880	40.7	16	0.397	-1.333	3.98003e-05	0.00163399	down	Ma11_g08880	Ma11_g08880	K13464 jasmonate ZIM domain-containing protein | (RefSeq) protein TIFY 10a (A)	PREDICTED: protein TIFY 10a [Musa acuminata subsp. malaccensis]	RecName: Full=Protein TIFY 10a {ECO:0000305}; Short=OsTIFY10a {ECO:0000303|PubMed:19618278}; AltName: Full=Jasmonate ZIM domain-containing protein 6 {ECO:0000305}; Short=OsJAZ6 {ECO:0000303|PubMed:19618278}; AltName: Full=OsJAZ5 {ECO:0000303|PubMed:23320078};	SubName: Full=Uncharacterized protein {ECO:0000313|EnsemblPlants:GSMUA_Achr11P09290_001};	--	GO:0005634,nucleus; GO:0003714,transcription corepressor activity; GO:1903507,negative regulation of nucleic acid-templated transcription; GO:0031347,regulation of defense response; GO:2000022,regulation of jasmonic acid mediated signaling pathway; GO:0006355,regulation of transcription, DNA-templated; GO:0009611,response to wounding; GO:0006351,transcription, DNA-templated	Divergent CCT motif
Ma04_g11250	10.3533	4.14667	0.405	-1.306	3.92313e-09	5.23416e-07	down	Ma04_g11250	ocs element-binding factor 1-like	K09060 plant G-box-binding factor | (RefSeq) bZIP transcription factor 68-like (A)	PREDICTED: bZIP transcription factor 11-like [Musa acuminata subsp. malaccensis]	RecName: Full=bZIP transcription factor 44 {ECO:0000305}; Short=AtbZIP44 {ECO:0000303|PubMed:11906833};	SubName: Full=Uncharacterized protein {ECO:0000313|EnsemblPlants:GSMUA_Achr4P11290_001};	--	GO:0005634,nucleus; GO:0003700,DNA-binding transcription factor activity; GO:0046982,protein heterodimerization activity; GO:0043565,sequence-specific DNA binding; GO:0044212,transcription regulatory region DNA binding; GO:0009845,seed germination; GO:0006351,transcription, DNA-templated	Basic region leucine zipper
Ma02_g01530	4.18667	1.7	0.407	-1.298	1.17097e-07	1.06596e-05	down	Ma02_g01530	Ma02_g01530	K00521 ferric-chelate reductase [EC:1.16.1.7] | (RefSeq) ferric reduction oxidase 7, chloroplastic-like (A)	PREDICTED: NAC domain-containing protein 21/22-like [Musa acuminata subsp. malaccensis]	RecName: Full=NAC domain-containing protein 21/22; Short=ANAC021/ANAC022;	SubName: Full=Uncharacterized protein {ECO:0000313|EnsemblPlants:GSMUA_AchrUn_randomP17260_001};	--	GO:0005634,nucleus; GO:0003677,DNA binding; GO:0003700,DNA-binding transcription factor activity; GO:0009734,auxin-activated signaling pathway; GO:0048527,lateral root development; GO:0010072,primary shoot apical meristem specification; GO:0006351,transcription, DNA-templated	--
Ma06_g24280	4.71667	1.91	0.408	-1.294	3.64772e-12	8.28657e-10	down	Ma06_g24280	uncharacterized LOC103988895	K13675 UDP-glucose:O-linked fucose beta-1,3-glucosyltransferase [EC:2.4.1.-] | (RefSeq) uncharacterized protein LOC112018317 (A)	PREDICTED: uncharacterized protein LOC103988895 [Musa acuminata subsp. malaccensis]	--	SubName: Full=uncharacterized protein LOC103716754 {ECO:0000313|RefSeq:XP_008803117.1};	Galactosyltransferases	--	Fringe-like
Ma07_g27160	31.9367	12.8233	0.408	-1.292	2.13467e-14	6.72847e-12	down	Ma07_g27160	1%2C2-dihydroxy-3-keto-5-methylthiopentene dioxygenase 2-like	K08967 1,2-dihydroxy-3-keto-5-methylthiopentene dioxygenase [EC:1.13.11.53 1.13.11.54] | (RefSeq) 1,2-dihydroxy-3-keto-5-methylthiopentene dioxygenase 2-like (A)	PREDICTED: 1,2-dihydroxy-3-keto-5-methylthiopentene dioxygenase 2-like [Musa acuminata subsp. malaccensis]	RecName: Full=1,2-dihydroxy-3-keto-5-methylthiopentene dioxygenase 2 {ECO:0000255|HAMAP-Rule:MF_03154}; EC=1.13.11.54 {ECO:0000255|HAMAP-Rule:MF_03154}; AltName: Full=Acireductone dioxygenase (Fe(2+)-requiring) 2 {ECO:0000255|HAMAP-Rule:MF_03154}; Short=ARD 2 {ECO:0000255|HAMAP-Rule:MF_03154}; Short=Fe-ARD 2 {ECO:0000255|HAMAP-Rule:MF_03154}; AltName: Full=Submergence-induced protein 2A;	RecName: Full=1,2-dihydroxy-3-keto-5-methylthiopentene dioxygenase {ECO:0000256|HAMAP-Rule:MF_03154}; EC=1.13.11.54 {ECO:0000256|HAMAP-Rule:MF_03154}; AltName: Full=Acireductone dioxygenase (Fe(2+)-requiring) {ECO:0000256|HAMAP-Rule:MF_03154}; Short=ARD {ECO:0000256|HAMAP-Rule:MF_03154}; Short=Fe-ARD {ECO:0000256|HAMAP-Rule:MF_03154};	Uncharacterized conserved protein, contains double-stranded beta-helix domain	GO:0005737,cytoplasm; GO:0005634,nucleus; GO:0010309,acireductone dioxygenase [iron(II)-requiring] activity; GO:0046872,metal ion binding; GO:0019509,L-methionine salvage from methylthioadenosine; GO:0006555,methionine metabolic process	AraC-like ligand binding domain
Ma07_g18510	7.98333	3.26333	0.413	-1.275	2.91766e-08	3.15758e-06	down	Ma07_g18510	Ma07_g18510	K00384 thioredoxin reductase (NADPH) [EC:1.8.1.9] | (RefSeq) thioredoxin reductase 1-like (A)	PREDICTED: putative germin-like protein 2-2, partial [Musa acuminata subsp. malaccensis]	RecName: Full=Putative germin-like protein 2-1; Flags: Precursor;	SubName: Full=Uncharacterized protein {ECO:0000313|EnsemblPlants:GSMUA_Achr9P30640_001};	--	GO:0048046,apoplast; GO:0005618,cell wall; GO:0030145,manganese ion binding; GO:0045735,nutrient reservoir activity	--
Ma01_g16490	8.57667	3.48667	0.414	-1.274	0.000677699	0.015823	down	Ma01_g16490	putative uncharacterized protein DDB_G0271606	K04733 interleukin-1 receptor-associated kinase 4 [EC:2.7.11.1] | (RefSeq) receptor-like protein kinase ANXUR1 isoform X1 (A)	PREDICTED: uncharacterized protein LOC103990121 [Musa acuminata subsp. malaccensis]	RecName: Full=Heavy metal-associated isoprenylated plant protein 37 {ECO:0000303|PubMed:21072340, ECO:0000303|PubMed:23368984}; Short=AtHIP37 {ECO:0000303|PubMed:21072340, ECO:0000303|PubMed:23368984}; Flags: Precursor;	SubName: Full=Uncharacterized protein {ECO:0000313|EnsemblPlants:GSMUA_Achr1P23080_001};	Copper chaperone	GO:0005737,cytoplasm; GO:0046914,transition metal ion binding; GO:0046916,cellular transition metal ion homeostasis; GO:0030001,metal ion transport	Heavy-metal-associated domain
Ma09_g25480	3.64	1.47667	0.413	-1.274	7.89172e-08	7.50934e-06	down	Ma09_g25480	L-ascorbate oxidase homolog%2C transcript variant X1	K19791 iron transport multicopper oxidase | (RefSeq) L-ascorbate oxidase homolog (A)	PREDICTED: L-ascorbate oxidase homolog isoform X1 [Musa acuminata subsp. malaccensis]	RecName: Full=L-ascorbate oxidase homolog; EC=1.10.3.-; AltName: Full=Pollen-specific protein NTP303; Flags: Precursor;	SubName: Full=Uncharacterized protein {ECO:0000313|EnsemblPlants:GSMUA_Achr9P25000_001};	Multicopper oxidases	GO:0005615,extracellular space; GO:0005507,copper ion binding; GO:0016491,oxidoreductase activity	Multicopper oxidase
Ma07_g06060	6.36	2.63333	0.418	-1.258	1.09155e-11	2.23777e-09	down	Ma07_g06060	uncharacterized LOC103991081	K13699 abhydrolase domain-containing protein 5 [EC:2.3.1.51] | (RefSeq) probable 1-acylglycerol-3-phosphate O-acyltransferase (A)	PREDICTED: probable lysophospholipase BODYGUARD 2 [Musa acuminata subsp. malaccensis]	RecName: Full=Probable lysophospholipase BODYGUARD 3 {ECO:0000303|PubMed:16415209}; Short=AtBDG3 {ECO:0000303|PubMed:16415209}; EC=3.1.1.- {ECO:0000305}; Flags: Precursor;	SubName: Full=Uncharacterized protein {ECO:0000313|EnsemblPlants:GSMUA_Achr7P05960_001};	Predicted hydrolase/acyltransferase (alpha/beta hydrolase superfamily)	GO:0005618,cell wall; GO:0005576,extracellular region; GO:0005886,plasma membrane; GO:0016787,hydrolase activity; GO:0071555,cell wall organization	Thioesterase domain
Ma11_g19450	102.03	41.7433	0.419	-1.254	0.00254197	0.043933	down	Ma11_g19450	Ma11_g19450	K11855 ubiquitin carboxyl-terminal hydrolase 36/42 [EC:3.4.19.12] | (RefSeq) ubiquitin carboxyl-terminal hydrolase 36 (A)	PREDICTED: 14 kDa proline-rich protein DC2.15-like [Musa acuminata subsp. malaccensis]	RecName: Full=Lipid transfer protein EARLI 1; AltName: Full=Protein EARLY ARABIDOPSIS ALUMINUM INDUCED 1; Short=pEARLI1; Flags: Precursor;	SubName: Full=Uncharacterized protein {ECO:0000313|EMBL:KJB21512.1};	--	GO:0009707,chloroplast outer membrane; GO:0005783,endoplasmic reticulum; GO:0005576,extracellular region; GO:0009505,plant-type cell wall; GO:0009506,plasmodesma; GO:0050832,defense response to fungus; GO:0009682,induced systemic resistance; GO:0009737,response to abscisic acid; GO:0009409,response to cold; GO:0009651,response to salt stress	Probable lipid transfer
Ma10_g23940	1.94333	0.816667	0.426	-1.233	8.96608e-06	0.000453084	down	Ma10_g23940	CBL-interacting serine/threonine-protein kinase 5-like	K07198 5'-AMP-activated protein kinase, catalytic alpha subunit [EC:2.7.11.11] | (RefSeq) CBL-interacting serine/threonine-protein kinase 5-like (A)	PREDICTED: CBL-interacting serine/threonine-protein kinase 5-like [Musa acuminata subsp. malaccensis]	RecName: Full=CBL-interacting serine/threonine-protein kinase 5; EC=2.7.11.1; AltName: Full=SNF1-related kinase 3.24; AltName: Full=SOS2-like protein kinase PKS19;	RecName: Full=Non-specific serine/threonine protein kinase {ECO:0000256|SAAS:SAAS00351747}; EC=2.7.11.1 {ECO:0000256|SAAS:SAAS00351747};	Serine/threonine protein kinase	GO:0005622,intracellular; GO:0005524,ATP binding; GO:0004674,protein serine/threonine kinase activity; GO:0035556,intracellular signal transduction; GO:0018105,peptidyl-serine phosphorylation; GO:0018107,peptidyl-threonine phosphorylation	Lipopolysaccharide kinase (Kdo/WaaP) family
Ma11_g13780	42.5833	18.11	0.426	-1.232	0.000104663	0.00351891	down	Ma11_g13780	BTB/POZ and TAZ domain-containing protein 1-like	K10523 speckle-type POZ protein | (RefSeq) BTB/POZ and TAZ domain-containing protein 1-like (A)	PREDICTED: BTB/POZ and TAZ domain-containing protein 1-like [Musa acuminata subsp. malaccensis]	RecName: Full=BTB/POZ and TAZ domain-containing protein 2; AltName: Full=BTB and TAZ domain protein 2;	SubName: Full=Uncharacterized protein {ECO:0000313|EnsemblPlants:GSMUA_Achr11P15080_001};	CREB binding protein/P300 and related TAZ Zn-finger proteins	GO:0005737,cytoplasm; GO:0005634,nucleus; GO:0019005,SCF ubiquitin ligase complex; GO:0005516,calmodulin binding; GO:0004402,histone acetyltransferase activity; GO:0003712,transcription coregulator activity; GO:0031625,ubiquitin protein ligase binding; GO:0008270,zinc ion binding; GO:0009738,abscisic acid-activated signaling pathway; GO:0009734,auxin-activated signaling pathway; GO:0007623,circad…	BTB/POZ domain
Ma09_g20540	53.4233	22.6267	0.43	-1.217	5.41068e-07	4.06131e-05	down	Ma09_g20540	4-coumarate--CoA ligase-like 10	K22133 oxalate---CoA ligase [EC:6.2.1.8] | (RefSeq) oxalate--CoA ligase-like (A)	PREDICTED: oxalate--CoA ligase-like [Musa acuminata subsp. malaccensis]	RecName: Full=Oxalate--CoA ligase {ECO:0000305}; EC=6.2.1.8 {ECO:0000269|PubMed:22447686}; AltName: Full=4-coumarate--CoA ligase isoform 8; Short=At4CL8; AltName: Full=4-coumarate--CoA ligase-like 10; AltName: Full=Acyl-activating enzyme 3 {ECO:0000303|PubMed:22447686}; AltName: Full=Adenosine monophosphate binding protein 3; Short=AtMPBP3; AltName: Full=Oxalyl-CoA synthetase;	SubName: Full=Uncharacterized protein {ECO:0000313|EnsemblPlants:GSMUA_Achr9P20550_001};	Acyl-CoA synthetase	GO:0048046,apoplast; GO:0009507,chloroplast; GO:0009570,chloroplast stroma; GO:0005737,cytoplasm; GO:0009506,plasmodesma; GO:0005524,ATP binding; GO:0050203,oxalate-CoA ligase activity; GO:0050832,defense response to fungus; GO:0033611,oxalate catabolic process; GO:0010030,positive regulation of seed germination; GO:0046686,response to cadmium ion; GO:0009735,response to cytokinin; GO:0010214,see…	AMP-binding enzyme C-terminal domain
Ma08_g09390	11.35	4.81	0.432	-1.213	0.00109017	0.0229654	down	Ma08_g09390	protein ASPARTIC PROTEASE IN GUARD CELL 2-like	K01381 saccharopepsin [EC:3.4.23.25] | (RefSeq) aspartyl protease AED3 (A)	PREDICTED: aspartyl protease AED3-like [Musa acuminata subsp. malaccensis]	RecName: Full=Aspartyl protease AED3 {ECO:0000303|PubMed:24755512}; EC=3.4.23.- {ECO:0000305}; AltName: Full=Apoplastic EDS1-dependent protein 3 {ECO:0000303|PubMed:24755512}; Flags: Precursor;	SubName: Full=Uncharacterized protein {ECO:0000313|EnsemblPlants:GSMUA_Achr2P00870_001};	Aspartyl protease	GO:0048046,apoplast; GO:0005618,cell wall; GO:0009505,plant-type cell wall; GO:0004190,aspartic-type endopeptidase activity; GO:0000166,nucleotide binding; GO:0030163,protein catabolic process; GO:0006508,proteolysis; GO:0043067,regulation of programmed cell death; GO:0009627,systemic acquired resistance	Eukaryotic aspartyl protease
Ma08_g09300	5.61	2.38	0.432	-1.21	9.73327e-07	6.78647e-05	down	Ma08_g09300	basic 7S globulin-like	K22683 aspartyl protease family protein [EC:3.4.23.-] | (RefSeq) protein ASPARTIC PROTEASE IN GUARD CELL 2 (A)	PREDICTED: basic 7S globulin-like [Musa acuminata subsp. malaccensis]	RecName: Full=Basic 7S globulin; AltName: Full=SBg7S; Short=Bg; Contains: RecName: Full=Basic 7S globulin high kDa subunit; Contains: RecName: Full=Basic 7S globulin low kDa subunit; Flags: Precursor;	SubName: Full=basic 7S globulin-like {ECO:0000313|RefSeq:XP_008810759.1};	Aspartyl protease	GO:0004190,aspartic-type endopeptidase activity; GO:0042802,identical protein binding; GO:0045735,nutrient reservoir activity; GO:0030163,protein catabolic process; GO:0006508,proteolysis	Xylanase inhibitor N-terminal
Ma06_g28900	3.55333	1.51	0.433	-1.207	0.00169016	0.0324841	down	Ma06_g28900	glucan endo-1%2C3-beta-D-glucosidase-like%2C transcript variant X2	K19891 glucan endo-1,3-beta-glucosidase 1/2/3 [EC:3.2.1.39] | (RefSeq) glucan endo-1,3-beta-glucosidase 3 (A)	PREDICTED: glucan endo-1,3-beta-D-glucosidase-like isoform X1 [Musa acuminata subsp. malaccensis]	RecName: Full=Glucan endo-1,3-beta-D-glucosidase; EC=3.2.1.39; AltName: Full=Major pollen allergen Ole e 9; AltName: Allergen=Ole e 9; Flags: Precursor;	SubName: Full=Uncharacterized protein {ECO:0000313|EnsemblPlants:GSMUA_Achr6P27160_001};	--	GO:0005576,extracellular region; GO:0042973,glucan endo-1,3-beta-D-glucosidase activity; GO:0042803,protein homodimerization activity; GO:0006076,(1->3)-beta-D-glucan catabolic process	X8 domain
Ma09_g16690	8.76	3.77667	0.434	-1.204	2.11538e-08	2.36024e-06	down	Ma09_g16690	cytochrome P450 714B3-like	K07424 cytochrome P450 family 3 subfamily A [EC:1.14.14.1] | (RefSeq) cytochrome P450 4A25-like (A)	PREDICTED: cytochrome P450 714B3-like, partial [Musa acuminata subsp. malaccensis]	RecName: Full=Cytochrome P450 714B3; EC=1.14.-.-;	SubName: Full=Uncharacterized protein {ECO:0000313|EnsemblPlants:GSMUA_Achr9P17370_001};	Cytochrome P450 CYP2 subfamily	GO:0016021,integral component of membrane; GO:0020037,heme binding; GO:0005506,iron ion binding; GO:0004497,monooxygenase activity; GO:0016705,oxidoreductase activity, acting on paired donors, with incorporation or reduction of molecular oxygen	Cytochrome P450
Ma01_g03290	3.29667	1.42	0.435	-1.202	6.51229e-07	4.74607e-05	down	Ma01_g03290	UDP-galactose/UDP-glucose transporter 4%2C transcript variant X1	K15277 solute carrier family 35 (adenosine 3'-phospho 5'-phosphosulfate transporter), member B3 | (RefSeq) UDP-galactose/UDP-glucose transporter 4 (A)	PREDICTED: UDP-galactose/UDP-glucose transporter 4 [Musa acuminata subsp. malaccensis]	RecName: Full=UDP-galactose/UDP-glucose transporter 4 {ECO:0000303|PubMed:12042319}; Short=AtUTr4 {ECO:0000303|PubMed:12042319};	SubName: Full=Uncharacterized protein {ECO:0000313|EnsemblPlants:GSMUA_Achr1P07960_001};	UDP-galactose transporter related protein	GO:0030176,integral component of endoplasmic reticulum membrane; GO:0030173,integral component of Golgi membrane; GO:0046964,3'-phosphoadenosine 5'-phosphosulfate transmembrane transporter activity; GO:0015297,antiporter activity; GO:0008643,carbohydrate transport	Triose-phosphate Transporter family
Ma01_g18060	1.54667	0.663333	0.435	-1.2	4.66272e-05	0.00184867	down	Ma01_g18060	linoleate 9S-lipoxygenase A-like	K15718 linoleate 9S-lipoxygenase [EC:1.13.11.58] | (RefSeq) linoleate 9S-lipoxygenase A-like (A)	PREDICTED: linoleate 9S-lipoxygenase A-like [Musa acuminata subsp. malaccensis]	RecName: Full=Linoleate 9S-lipoxygenase A; EC=1.13.11.58; AltName: Full=Lipoxygenase A;	RecName: Full=Lipoxygenase {ECO:0000256|RuleBase:RU003975}; EC=1.13.11.- {ECO:0000256|RuleBase:RU003975};	--	GO:0005737,cytoplasm; GO:0046872,metal ion binding; GO:0016702,oxidoreductase activity, acting on single donors with incorporation of molecular oxygen, incorporation of two atoms of oxygen; GO:0031408,oxylipin biosynthetic process	PLAT/LH2 domain
Ma03_g33000	15.2167	6.59	0.442	-1.179	2.40001e-09	3.34357e-07	down	Ma03_g33000	early nodulin-like protein 1	K03006 DNA-directed RNA polymerase II subunit RPB1 [EC:2.7.7.6] | (RefSeq) early nodulin-like protein 2 (A)	PREDICTED: early nodulin-like protein 1 [Musa acuminata subsp. malaccensis]	RecName: Full=Early nodulin-like protein 1; Short=OsENODL1; AltName: Full=Phytocyanin-like protein; Flags: Precursor;	SubName: Full=Uncharacterized protein {ECO:0000313|EnsemblPlants:GSMUA_Achr3P31790_001};	--	GO:0032578,aleurone grain membrane; GO:0046658,anchored component of plasma membrane; GO:0005773,vacuole; GO:0009055,electron transfer activity	Plastocyanin-like domain
Ma01_g13620	1.86667	0.816667	0.443	-1.176	0.000512956	0.012731	down	Ma01_g13620	Ma01_g13620	K02866 large subunit ribosomal protein L10e | (RAP-DB) Os03g0332533; Similar to Plant acid phosphatase family protein, expressed. (A)	PREDICTED: acid phosphatase 1-like [Musa acuminata subsp. malaccensis]	RecName: Full=Acid phosphatase 1; EC=3.1.3.2; AltName: Full=Apase-1(1); Flags: Precursor;	SubName: Full=Uncharacterized protein {ECO:0000313|EnsemblPlants:GSMUA_Achr1P20350_001};	--	GO:0003993,acid phosphatase activity	--
Ma03_g01910	37.3433	16.39	0.447	-1.162	1.46734e-05	0.000686821	down	Ma03_g01910	Ma03_g01910	K15397 3-ketoacyl-CoA synthase [EC:2.3.1.199] | (RefSeq) 3-ketoacyl-CoA synthase 10-like (A)	PREDICTED: 3-ketoacyl-CoA synthase 10-like [Musa acuminata subsp. malaccensis]	RecName: Full=3-ketoacyl-CoA synthase 10 {ECO:0000303|PubMed:18465198}; Short=KCS-10 {ECO:0000303|PubMed:18465198}; EC=2.3.1.199 {ECO:0000305}; AltName: Full=Protein FIDDLEHEAD {ECO:0000303|PubMed:10559443}; AltName: Full=Very long-chain fatty acid condensing enzyme 10 {ECO:0000303|PubMed:18465198}; Short=VLCFA condensing enzyme 10 {ECO:0000303|PubMed:18465198};	RecName: Full=3-ketoacyl-CoA synthase {ECO:0000256|PIRNR:PIRNR036417}; EC=2.3.1.- {ECO:0000256|PIRNR:PIRNR036417};	--	GO:0005783,endoplasmic reticulum; GO:0005789,endoplasmic reticulum membrane; GO:0016021,integral component of membrane; GO:0016020,membrane; GO:0102336,3-oxo-arachidoyl-CoA synthase activity; GO:0102337,3-oxo-cerotoyl-CoA synthase activity; GO:0102338,3-oxo-lignoceronyl-CoA synthase activity; GO:0102756,very-long-chain 3-ketoacyl-CoA synthase activity; GO:0006633,fatty acid biosynthetic process; …	Protein of unknown function (DUF423)
Ma07_g12130	49.5667	22.06	0.452	-1.146	4.82572e-16	1.99484e-13	down	Ma07_g12130	protein YLS3-like	--	PREDICTED: protein YLS3-like [Musa acuminata subsp. malaccensis]	RecName: Full=Protein YLS3; AltName: Full=Protein YELLOW-LEAF-SPECIFIC GENE 3; AltName: Full=Xylogen-like protein 9; Short=AtXYLP9; Flags: Precursor;	SubName: Full=Uncharacterized protein {ECO:0000313|EnsemblPlants:GSMUA_Achr7P12310_001};	--	GO:0031225,anchored component of membrane; GO:0005886,plasma membrane; GO:0008289,lipid binding; GO:0006869,lipid transport	Protease inhibitor/seed storage/LTP family
Ma05_g12660	79.6167	35.76	0.453	-1.142	1.02652e-28	2.58849e-25	down	Ma05_g12660	uncharacterized LOC103984436%2C transcript variant X2	--	PREDICTED: uncharacterized protein LOC103984436 [Musa acuminata subsp. malaccensis]	--	SubName: Full=Uncharacterized protein {ECO:0000313|EnsemblPlants:GSMUA_Achr5P12900_001};	--	--	--
Ma01_g14290	42.4867	19.0467	0.454	-1.139	4.76552e-18	2.40335e-15	down	Ma01_g14290	uncharacterized LOC103992162	--	PREDICTED: uncharacterized protein LOC103992162 [Musa acuminata subsp. malaccensis]	--	SubName: Full=Uncharacterized protein {ECO:0000313|EMBL:PKU70416.1};	U4/U6-associated splicing factor PRP4	--	--
Ma04_g20280	1.14333	0.513333	0.456	-1.132	0.000486579	0.0122017	down	Ma04_g20280	delta(24)-sterol reductase-like%2C transcript variant X2	K09828 Delta24-sterol reductase [EC:1.3.1.72 1.3.1.-] | (RefSeq) delta(24)-sterol reductase isoform X2 (A)	PREDICTED: delta(24)-sterol reductase isoform X2 [Musa acuminata subsp. malaccensis]	RecName: Full=Delta(24)-sterol reductase; EC=1.3.1.72; AltName: Full=Cell elongation protein diminuto;	SubName: Full=delta(24)-sterol reductase-like {ECO:0000313|RefSeq:XP_008779051.1, ECO:0000313|RefSeq:XP_008779052.1, ECO:0000313|RefSeq:XP_017696461.1};	FAD-binding protein DIMINUTO	GO:0016021,integral component of membrane; GO:0005516,calmodulin binding; GO:0050614,delta24-sterol reductase activity; GO:0050660,flavin adenine dinucleotide binding; GO:0016614,oxidoreductase activity, acting on CH-OH group of donors	--
Ma10_g29700	4.42	2.04	0.459	-1.123	9.71545e-05	0.00334071	down	Ma10_g29700	vacuolar amino acid transporter 1	K15015 solute carrier family 32 (vesicular inhibitory amino acid transporter) | (RefSeq) vacuolar amino acid transporter 1 (A)	PREDICTED: vacuolar amino acid transporter 1 [Musa acuminata subsp. malaccensis]	RecName: Full=Amino acid transporter AVT1I {ECO:0000305}; Short=AtAvt1I {ECO:0000303|PubMed:27925655};	SubName: Full=Uncharacterized protein {ECO:0000313|EnsemblPlants:GSMUA_Achr10P29730_001};	Amino acid transporters	GO:0016021,integral component of membrane; GO:0005774,vacuolar membrane; GO:0015171,amino acid transmembrane transporter activity; GO:0003333,amino acid transmembrane transport	Tryptophan/tyrosine permease family
Ma08_g14910	2.34333	1.06667	0.46	-1.122	2.4098e-06	0.000151535	down	Ma08_g14910	auxin response factor 18-like%2C transcript variant X3	K14486 auxin response factor | (RefSeq) auxin response factor 3 (A)	PREDICTED: auxin response factor 18-like isoform X1 [Musa acuminata subsp. malaccensis]	RecName: Full=Auxin response factor 18; AltName: Full=OsARF10;	RecName: Full=Auxin response factor {ECO:0000256|RuleBase:RU004561};	--	GO:0005634,nucleus; GO:0003677,DNA binding; GO:0009734,auxin-activated signaling pathway; GO:0006355,regulation of transcription, DNA-templated; GO:0006351,transcription, DNA-templated	AUX/IAA family
Ma11_g09750	10.19	4.63	0.461	-1.116	1.04744e-08	1.22848e-06	down	Ma11_g09750	Ma11_g09750	K09286 EREBP-like factor | (RefSeq) ethylene-responsive transcription factor ERF023-like (A)	PREDICTED: ethylene-responsive transcription factor ERF022-like [Musa acuminata subsp. malaccensis]	RecName: Full=Ethylene-responsive transcription factor ERF021;	SubName: Full=Uncharacterized protein {ECO:0000313|EnsemblPlants:GSMUA_Achr11P12650_001};	--	GO:0005634,nucleus; GO:0003677,DNA binding; GO:0003700,DNA-binding transcription factor activity; GO:0009873,ethylene-activated signaling pathway; GO:0006351,transcription, DNA-templated	--
Ma06_g24010	26.9467	12.2967	0.464	-1.108	0.00061933	0.014733	down	Ma06_g24010	uncharacterized LOC103988717	K07300 Ca2+:H+ antiporter | (RefSeq) vacuolar cation/proton exchanger 3-like (A)	PREDICTED: uncharacterized protein LOC103988717 [Musa acuminata subsp. malaccensis]	RecName: Full=Sodium/calcium exchanger NCL2 {ECO:0000305}; AltName: Full=Na(+)/Ca(2+)-exchange protein NCL2 {ECO:0000305}; AltName: Full=OsEFCAX2 {ECO:0000303|PubMed:24286292}; AltName: Full=Protein NCX-like 2 {ECO:0000305}; Short=OsNCL2 {ECO:0000305};	SubName: Full=Uncharacterized protein {ECO:0000313|EnsemblPlants:GSMUA_Achr6P21640_001};	--	GO:0016021,integral component of membrane; GO:0005886,plasma membrane; GO:0005509,calcium ion binding; GO:0005432,calcium:sodium antiporter activity; GO:0055074,calcium ion homeostasis	EF hand
Ma07_g13430	6.35333	2.91	0.464	-1.106	1.19486e-05	0.000581654	down	Ma07_g13430	monothiol glutaredoxin-S2-like	K03676 glutaredoxin 3 | (RefSeq) monothiol glutaredoxin-S2-like (A)	PREDICTED: monothiol glutaredoxin-S2-like [Musa acuminata subsp. malaccensis]	RecName: Full=Monothiol glutaredoxin-S2;	SubName: Full=Uncharacterized protein {ECO:0000313|EnsemblPlants:GSMUA_Achr7P13560_001};	Glutaredoxin and related proteins	GO:0005737,cytoplasm; GO:0051537,2 iron, 2 sulfur cluster binding; GO:0009055,electron transfer activity; GO:0046872,metal ion binding; GO:0015035,protein disulfide oxidoreductase activity; GO:0045454,cell redox homeostasis	Glutaredoxin
Ma04_g33780	2.49	1.14667	0.466	-1.101	0.000237072	0.00681644	down	Ma04_g33780	transcription factor PCF2-like	K16221 transcription factor TCP21 (protein CCA1 HIKING EXPEDITION) | (RefSeq) transcription factor TCP7 (A)	PREDICTED: transcription factor PCF2-like [Musa acuminata subsp. malaccensis]	RecName: Full=Transcription factor PCF2;	SubName: Full=transcription factor PCF2-like {ECO:0000313|RefSeq:XP_008776516.1};	--	GO:0005634,nucleus; GO:0003677,DNA binding; GO:0007275,multicellular organism development; GO:0006355,regulation of transcription, DNA-templated; GO:0006351,transcription, DNA-templated	TCP family transcription factor
Ma05_g15820	6.02	2.76333	0.467	-1.098	0.000230687	0.00667853	down	Ma05_g15820	expansin-like A2	K20628 expansin | (RefSeq) expansin-B3-like (A)	PREDICTED: expansin-like A2 [Musa acuminata subsp. malaccensis]	RecName: Full=Expansin-like A1; AltName: Full=OsEXLA1; AltName: Full=OsEXPL1; AltName: Full=OsaEXPb2.1; Flags: Precursor;	SubName: Full=Uncharacterized protein {ECO:0000313|EnsemblPlants:GSMUA_AchrUn_randomP25410_001};	--	GO:0005576,extracellular region	Pollen allergen
Ma03_g06540	4.02333	1.85333	0.468	-1.094	1.37363e-05	0.000656011	down	Ma03_g06540	homeobox-leucine zipper protein HOX4-like	K09338 homeobox-leucine zipper protein | (RefSeq) homeobox-leucine zipper protein HOX4-like (A)	PREDICTED: homeobox-leucine zipper protein HOX4-like [Musa acuminata subsp. malaccensis]	RecName: Full=Homeobox-leucine zipper protein HOX20; AltName: Full=HD-ZIP protein HOX20; AltName: Full=Homeodomain transcription factor HOX20; AltName: Full=OsHox20;	SubName: Full=Uncharacterized protein {ECO:0000313|EnsemblPlants:GSMUA_Achr3P06620_001};	Transcription factor HEX, contains HOX and HALZ domains	GO:0005634,nucleus; GO:0003700,DNA-binding transcription factor activity; GO:0043565,sequence-specific DNA binding; GO:0006351,transcription, DNA-templated	Homeobox KN domain
Ma07_g25900	1.59667	0.736667	0.47	-1.09	0.000173485	0.00526427	down	Ma07_g25900	CTP synthase-like%2C transcript variant X1	K01937 CTP synthase [EC:6.3.4.2] | (RefSeq) CTP synthase-like (A)	PREDICTED: CTP synthase-like [Musa acuminata subsp. malaccensis]	--	RecName: Full=CTP synthase {ECO:0000256|RuleBase:RU810713}; EC=6.3.4.2 {ECO:0000256|RuleBase:RU810713}; AltName: Full=UTP--ammonia ligase {ECO:0000256|RuleBase:RU810713};	CTP synthase (UTP-ammonia lyase)	GO:0005524,ATP binding; GO:0003883,CTP synthase activity; GO:0044210,'de novo' CTP biosynthetic process; GO:0006541,glutamine metabolic process	Peptidase C26
Ma03_g13270	75.4533	35.5667	0.473	-1.081	8.57268e-18	4.15709e-15	down	Ma03_g13270	protein GLUTAMINE DUMPER 2-like	--	PREDICTED: protein GLUTAMINE DUMPER 2-like [Musa acuminata subsp. malaccensis]	RecName: Full=Protein GLUTAMINE DUMPER 2;	SubName: Full=Uncharacterized protein {ECO:0000313|EnsemblPlants:GSMUA_Achr1P23400_001};	--	GO:0016021,integral component of membrane; GO:0006865,amino acid transport; GO:0080143,regulation of amino acid export	--
Ma04_g34470	11.82	5.52333	0.474	-1.079	3.95162e-11	7.84598e-09	down	Ma04_g34470	expansin-A9-like	K20628 expansin | (RefSeq) expansin-A25-like (A)	PREDICTED: expansin-A9-like [Musa acuminata subsp. malaccensis]	RecName: Full=Expansin-A9; Short=AtEXPA9; AltName: Full=Alpha-expansin-9; Short=At-EXP9; Short=AtEx9; AltName: Full=Ath-ExpAlpha-1.10; Flags: Precursor;	SubName: Full=Uncharacterized protein {ECO:0000313|EnsemblPlants:GSMUA_Achr4P27910_001};	--	GO:0005618,cell wall; GO:0009507,chloroplast; GO:0005576,extracellular region; GO:0016020,membrane; GO:0009664,plant-type cell wall organization	Lytic transglycolase
Ma06_g21390	21.1433	9.91333	0.474	-1.077	4.30228e-06	0.000244339	down	Ma06_g21390	cysteine-rich and transmembrane domain-containing protein B-like%2C transcript variant X2	--	PREDICTED: cysteine-rich and transmembrane domain-containing protein A-like isoform X1 [Musa acuminata subsp. malaccensis]	--	SubName: Full=Uncharacterized protein {ECO:0000313|EnsemblPlants:GSMUA_Achr6P20100_001};	--	--	Cysteine-rich TM module stress tolerance
Ma10_g24840	2.61667	1.22667	0.476	-1.07	0.00116618	0.0242205	down	Ma10_g24840	purine permease 1-like	K00850 6-phosphofructokinase 1 [EC:2.7.1.11] | (RefSeq) ATP-dependent 6-phosphofructokinase 6-like (A)	PREDICTED: purine permease 1-like [Musa acuminata subsp. malaccensis]	RecName: Full=Purine permease 3; Short=AtPUP3;	SubName: Full=Uncharacterized protein {ECO:0000313|EnsemblPlants:GSMUA_Achr10P24980_001};	--	GO:0016021,integral component of membrane; GO:0016020,membrane; GO:0005345,purine nucleobase transmembrane transporter activity; GO:0006863,purine nucleobase transport	--
Ma00_g01620	4.85	2.28	0.478	-1.065	0.000146508	0.00460067	down	Ma00_g01620	Ma00_g01620	K23279 gallate 1-beta-glucosyltransferase [EC:2.4.1.136] | (RefSeq) LOW QUALITY PROTEIN: limonoid UDP-glucosyltransferase-like (A)	uncharacterized protein A4U43_C02F9380 [Asparagus officinalis]	RecName: Full=Gallate 1-beta-glucosyltransferase {ECO:0000303|PubMed:24412325}; EC=2.4.1.136 {ECO:0000269|PubMed:24412325}; AltName: Full=UDP-glucose:gallate glucosyltransferase {ECO:0000303|PubMed:24412325}; AltName: Full=Vanillate 1-beta-glucosyltransferase {ECO:0000305};	SubName: Full=Uncharacterized protein {ECO:0000313|EnsemblPlants:GSMUA_AchrUn_randomP01310_001};	UDP-glucuronosyl and UDP-glucosyl transferase	GO:0047913,gallate 1-beta-glucosyltransferase activity; GO:0008152,metabolic process	UDP-glucoronosyl and UDP-glucosyl transferase
Ma09_g30780	2.57667	1.23	0.482	-1.054	6.85696e-08	6.57434e-06	down	Ma09_g30780	glutamate receptor 3.5-like%2C transcript variant X1	K05387 glutamate receptor, ionotropic, plant | (RefSeq) glutamate receptor 3.5-like (A)	PREDICTED: glutamate receptor 3.5-like [Musa acuminata subsp. malaccensis]	RecName: Full=Glutamate receptor 3.4; Short=AtGLR4; AltName: Full=Ligand-gated ion channel 3.4; Flags: Precursor;	RecName: Full=Glutamate receptor {ECO:0000256|PIRNR:PIRNR037090};	Glutamate-gated kainate-type ion channel receptor subunit GluR5 and related subunits	GO:0009507,chloroplast; GO:0016021,integral component of membrane; GO:0005886,plasma membrane; GO:0009536,plastid; GO:0005262,calcium channel activity; GO:0008066,glutamate receptor activity; GO:0004970,ionotropic glutamate receptor activity; GO:0015276,ligand-gated ion channel activity; GO:0006816,calcium ion transport; GO:0019722,calcium-mediated signaling; GO:0071311,cellular response to aceta…	Ligated ion channel L-glutamate- and glycine-binding site
Ma11_g05190	9.02333	4.31	0.483	-1.049	9.41286e-13	2.47244e-10	down	Ma11_g05190	pectinesterase-like	K01051 pectinesterase [EC:3.1.1.11] | (RefSeq) pectinesterase-like (A)	PREDICTED: pectinesterase-like [Musa acuminata subsp. malaccensis]	RecName: Full=Pectinesterase 3; Short=PE 3; EC=3.1.1.11; AltName: Full=Pectin methylesterase 3; Flags: Precursor;	RecName: Full=Pectinesterase {ECO:0000256|RuleBase:RU000589}; EC=3.1.1.11 {ECO:0000256|RuleBase:RU000589};	--	GO:0005618,cell wall; GO:0005576,extracellular region; GO:0045330,aspartyl esterase activity; GO:0004857,enzyme inhibitor activity; GO:0030599,pectinesterase activity; GO:0042545,cell wall modification; GO:0045490,pectin catabolic process	Pectate lyase superfamily protein
Ma03_g08300	20.77	9.97333	0.485	-1.044	2.67748e-10	4.53123e-08	down	Ma03_g08300	transcription factor MYB108-like	K09422 transcription factor MYB, plant | (RefSeq) transcription factor MYB108-like (A)	PREDICTED: transcription factor MYB108-like [Musa acuminata subsp. malaccensis]	RecName: Full=Transcription factor MYB2 {ECO:0000305}; AltName: Full=Myb-related protein 2 {ECO:0000305}; Short=OsMYB2 {ECO:0000303|PubMed:22301384};	SubName: Full=Uncharacterized protein {ECO:0000313|EnsemblPlants:GSMUA_Achr9P16640_001};	Transcription factor, Myb superfamily	GO:0005634,nucleus; GO:0000981,DNA-binding transcription factor activity, RNA polymerase II-specific; GO:0043565,sequence-specific DNA binding; GO:0001135,RNA polymerase II transcription regulator recruiting activity; GO:0044212,transcription regulatory region DNA binding; GO:0030154,cell differentiation; GO:1901002,positive regulation of response to salt stress; GO:1902584,positive regulation of…	Myb-like DNA-binding domain
Ma10_g05590	19.4167	9.38	0.488	-1.034	4.70772e-16	1.9785e-13	down	Ma10_g05590	phosphate metabolism protein 8-like	K07025 putative hydrolase of the HAD superfamily | (RefSeq) phosphate metabolism protein 8-like (A)	PREDICTED: phosphate metabolism protein 8-like [Musa acuminata subsp. malaccensis]	--	SubName: Full=Uncharacterized protein {ECO:0000313|EnsemblPlants:GSMUA_Achr10P00840_001};	Haloacid dehalogenase-like hydrolase	GO:0016787,hydrolase activity; GO:0008152,metabolic process	Acid Phosphatase
Ma10_g12820	2.05333	0.986667	0.489	-1.031	0.000254429	0.00724936	down	Ma10_g12820	Ma10_g12820	K07375 tubulin beta | (RefSeq) tubulin beta-4 chain (A)	PREDICTED: tubulin beta-4 chain [Musa acuminata subsp. malaccensis]	RecName: Full=Tubulin beta-6 chain; AltName: Full=Beta-6-tubulin;	RecName: Full=Tubulin beta chain {ECO:0000256|RuleBase:RU000352};	Beta tubulin	GO:0005737,cytoplasm; GO:0005874,microtubule; GO:0005525,GTP binding; GO:0003924,GTPase activity; GO:0005200,structural constituent of cytoskeleton; GO:0007017,microtubule-based process	--
Ma08_g26440	5.88333	2.87333	0.491	-1.025	4.0824e-07	3.19695e-05	down	Ma08_g26440	tonoplast dicarboxylate transporter	K14445 solute carrier family 13 (sodium-dependent dicarboxylate transporter), member 2/3/5 | (RefSeq) tonoplast dicarboxylate transporter (A)	PREDICTED: tonoplast dicarboxylate transporter [Musa acuminata subsp. malaccensis]	RecName: Full=Tonoplast dicarboxylate transporter; Short=AttDT; AltName: Full=Sodium-dicarboxylate cotransporter-like; Short=AtSDAT; AltName: Full=Vacuolar malate transporter;	SubName: Full=Uncharacterized protein {ECO:0000313|EnsemblPlants:GSMUA_Achr8P25680_001};	Na+/dicarboxylate, Na+/tricarboxylate and phosphate transporters	GO:0016021,integral component of membrane; GO:0005774,vacuolar membrane; GO:0005773,vacuole; GO:0015140,malate transmembrane transporter activity; GO:0015743,malate transport; GO:0051453,regulation of intracellular pH; GO:0006814,sodium ion transport	Citrate transporter
Ma05_g03780	7.07333	3.42333	0.492	-1.024	0.000388844	0.0102887	down	Ma05_g03780	uncharacterized LOC103983881	--	PREDICTED: uncharacterized protein LOC103983881 [Musa acuminata subsp. malaccensis]	--	SubName: Full=Uncharacterized protein {ECO:0000313|EnsemblPlants:GSMUA_Achr5P04010_001};	--	GO:0016021,integral component of membrane	ABC-2 family transporter protein
Ma09_g15090	1.31	0.64	0.492	-1.022	0.000371065	0.00992235	down	Ma09_g15090	protein trichome birefringence-like	K23877 xyloglucan O-acetyltransferase | (RefSeq) protein ALTERED XYLOGLUCAN 4 isoform X1 (A)	PREDICTED: protein trichome birefringence-like [Musa acuminata subsp. malaccensis]	RecName: Full=Protein trichome birefringence;	SubName: Full=Uncharacterized protein {ECO:0000313|EnsemblPlants:GSMUA_Achr9P15700_001};	--	GO:0005768,endosome; GO:0005794,Golgi apparatus; GO:0016021,integral component of membrane; GO:0005802,trans-Golgi network; GO:0016413,O-acetyltransferase activity; GO:0030244,cellulose biosynthetic process; GO:0045489,pectin biosynthetic process; GO:0009827,plant-type cell wall modification	PMR5 N terminal Domain
Ma03_g18960	14.3767	6.98667	0.493	-1.02	4.02716e-06	0.000232911	down	Ma03_g18960	uncharacterized LOC103978600	--	hypothetical protein ACMD2_05746 [Ananas comosus]	--	SubName: Full=Uncharacterized protein {ECO:0000313|EMBL:OAY82234.1};	--	--	--
Ma05_g29500	8.99333	4.39667	0.493	-1.019	8.77346e-09	1.05348e-06	down	Ma05_g29500	ocs element-binding factor 1-like	K09060 plant G-box-binding factor | (RefSeq) LOC109761391; DNA-binding protein EMBP-1 (A)	PREDICTED: bZIP transcription factor 53-like [Musa acuminata subsp. malaccensis]	RecName: Full=bZIP transcription factor 53 {ECO:0000303|PubMed:11906833}; Short=AtbZIP53 {ECO:0000303|PubMed:11906833};	SubName: Full=Uncharacterized protein {ECO:0000313|EnsemblPlants:GSMUA_Achr5P27130_001};	--	GO:0005634,nucleus; GO:0003700,DNA-binding transcription factor activity; GO:0045735,nutrient reservoir activity; GO:0046982,protein heterodimerization activity; GO:0043565,sequence-specific DNA binding; GO:0009267,cellular response to starvation; GO:0006971,hypotonic response; GO:2000693,positive regulation of seed maturation; GO:0045893,positive regulation of transcription, DNA-templated; GO:00…	Coiled-coil region of CCDC155 or KASH
Ma10_g18880	10.39	5.04	0.494	-1.019	3.77727e-07	2.99521e-05	down	Ma10_g18880	uncharacterized LOC103968626	K12833 pre-mRNA branch site protein p14 | (RefSeq) RNA-binding protein BRN2-like isoform X1 (A)	PREDICTED: uncharacterized protein LOC103968626 [Musa acuminata subsp. malaccensis]	--	SubName: Full=Uncharacterized protein {ECO:0000313|EnsemblPlants:GSMUA_Achr10P18920_001};	--	--	Cleavage site for pathogenic type III effector avirulence factor Avr
Ma05_g15840	6.19333	3.04667	0.496	-1.012	1.27639e-08	1.45635e-06	down	Ma05_g15840	obtusifoliol 14-alpha demethylase-like%2C transcript variant X1	K05917 sterol 14-demethylase [EC:1.14.13.70] | (RefSeq) obtusifoliol 14-alpha demethylase-like (A)	PREDICTED: obtusifoliol 14-alpha demethylase-like [Musa acuminata subsp. malaccensis]	RecName: Full=Obtusifoliol 14-alpha demethylase; EC=1.14.13.70; AltName: Full=CYPLI; AltName: Full=Cytochrome P450 51; AltName: Full=Cytochrome P450-LIA1;	SubName: Full=LOW QUALITY PROTEIN: obtusifoliol 14-alpha demethylase-like {ECO:0000313|RefSeq:XP_008778053.2};	Cytochrome P450	GO:0016021,integral component of membrane; GO:0020037,heme binding; GO:0005506,iron ion binding; GO:0008168,methyltransferase activity; GO:0008398,sterol 14-demethylase activity; GO:0016126,sterol biosynthetic process	Cytochrome P450
Ma11_g18310	1.13667	0.556667	0.497	-1.008	0.000565306	0.0137197	down	Ma11_g18310	Ma11_g18310	K04733 interleukin-1 receptor-associated kinase 4 [EC:2.7.11.1] | (RefSeq) probable inactive receptor kinase At5g58300 (A)	PREDICTED: probable inactive receptor kinase At5g58300 [Musa acuminata subsp. malaccensis]	RecName: Full=Probable inactive receptor kinase At5g58300; Flags: Precursor;	SubName: Full=probable inactive receptor kinase At5g58300 {ECO:0000313|RefSeq:XP_008803002.1, ECO:0000313|RefSeq:XP_008803003.1, ECO:0000313|RefSeq:XP_008803004.1};	--	GO:0016021,integral component of membrane; GO:0005886,plasma membrane; GO:0005524,ATP binding; GO:0004672,protein kinase activity	Leucine Rich repeat
Ma05_g22400	9.73	4.78667	0.498	-1.006	4.47249e-06	0.00025168	down	Ma05_g22400	uncharacterized LOC103985709%2C transcript variant X1	--	PREDICTED: uncharacterized protein LOC103985709 isoform X1 [Musa acuminata subsp. malaccensis]	--	SubName: Full=Uncharacterized protein {ECO:0000313|EnsemblPlants:GSMUA_Achr5P20010_001};	--	GO:0016021,integral component of membrane	--
Ma01_g15790	2.02667	1.00333	0.498	-1.005	7.9597e-06	0.000411295	down	Ma01_g15790	G-type lectin S-receptor-like serine/threonine-protein kinase At2g19130	K04733 interleukin-1 receptor-associated kinase 4 [EC:2.7.11.1] | (RefSeq) G-type lectin S-receptor-like serine/threonine-protein kinase At2g19130 (A)	PREDICTED: G-type lectin S-receptor-like serine/threonine-protein kinase At2g19130 [Musa acuminata subsp. malaccensis]	RecName: Full=G-type lectin S-receptor-like serine/threonine-protein kinase At2g19130; EC=2.7.11.1; Flags: Precursor;	SubName: Full=G-type lectin S-receptor-like serine/threonine-protein kinase At2g19130 {ECO:0000313|RefSeq:XP_008775329.1};	--	GO:0016021,integral component of membrane; GO:0005886,plasma membrane; GO:0005524,ATP binding; GO:0005516,calmodulin binding; GO:0030246,carbohydrate binding; GO:0004674,protein serine/threonine kinase activity; GO:0006468,protein phosphorylation; GO:0048544,recognition of pollen	Phosphotransferase enzyme family
Ma01_g00570	3.23	1.58	0.5	-1.001	7.12008e-05	0.00260959	down	Ma01_g00570	uncharacterized LOC103981509%2C transcript variant X3	--	PREDICTED: ACT domain-containing protein ACR2 isoform X1 [Musa acuminata subsp. malaccensis]	RecName: Full=ACT domain-containing protein ACR2 {ECO:0000305}; AltName: Full=Protein ACT DOMAIN REPEATS 2 {ECO:0000303|PubMed:12481063};	SubName: Full=Uncharacterized protein {ECO:0000313|EnsemblPlants:GSMUA_Achr1P09880_001};	--	--	ACT domain
Ma08_g27730	5.71333	2.84	0.5	-1.001	7.86879e-09	9.679e-07	down	Ma08_g27730	glycerol-3-phosphate acyltransferase 1-like	K13508 glycerol-3-phosphate acyltransferase [EC:2.3.1.15 2.3.1.198] | (RefSeq) glycerol-3-phosphate acyltransferase 1-like (A)	PREDICTED: glycerol-3-phosphate acyltransferase 1-like [Musa acuminata subsp. malaccensis]	RecName: Full=Glycerol-3-phosphate acyltransferase 1; Short=AtGPAT1; EC=2.3.1.15;	SubName: Full=Uncharacterized protein {ECO:0000313|EnsemblPlants:GSMUA_Achr8P27070_001};	--	GO:0016021,integral component of membrane; GO:0016020,membrane; GO:0005739,mitochondrion; GO:0090447,glycerol-3-phosphate 2-O-acyltransferase activity; GO:0004366,glycerol-3-phosphate O-acyltransferase activity; GO:0016791,phosphatase activity; GO:0102420,sn-1-glycerol-3-phosphate C16:0-DCA-CoA acyl transferase activity; GO:0016024,CDP-diacylglycerol biosynthetic process; GO:0010143,cutin biosynt…	Acyltransferase
Ma06_g30950	2.71333	1.33333	0.5	-1	6.15489e-05	0.00231991	down	Ma06_g30950	probable pectinesterase/pectinesterase inhibitor 51	K01051 pectinesterase [EC:3.1.1.11] | (RefSeq) hypothetical protein (A)	PREDICTED: probable pectinesterase/pectinesterase inhibitor 51 [Musa acuminata subsp. malaccensis]	RecName: Full=Probable pectinesterase/pectinesterase inhibitor 51; Includes: RecName: Full=Pectinesterase inhibitor 51; AltName: Full=Pectin methylesterase inhibitor 51; Includes: RecName: Full=Pectinesterase 51; Short=PE 51; EC=3.1.1.11; AltName: Full=Pectin methylesterase 51; Short=AtPME51; Flags: Precursor;	RecName: Full=Pectinesterase {ECO:0000256|RuleBase:RU000589}; EC=3.1.1.11 {ECO:0000256|RuleBase:RU000589};	--	GO:0071944,cell periphery; GO:0005618,cell wall; GO:0005576,extracellular region; GO:0045330,aspartyl esterase activity; GO:0030599,pectinesterase activity; GO:0046910,pectinesterase inhibitor activity; GO:0042545,cell wall modification; GO:0045490,pectin catabolic process	Plant invertase/pectin methylesterase inhibitor
Ma04_g11440	2.12667	4.19333	2.005	1.004	6.80103e-05	0.00251828	up	Ma04_g11440	uncharacterized LOC103981195%2C transcript variant X2	--	PREDICTED: uncharacterized protein LOC103981195 isoform X1 [Musa acuminata subsp. malaccensis]	--	SubName: Full=Uncharacterized protein {ECO:0000313|EnsemblPlants:GSMUA_Achr4P11470_001};	--	GO:0016021,integral component of membrane	--
Ma09_g25650	4.17667	8.30333	2.015	1.011	2.84295e-05	0.00121094	up	Ma09_g25650	seed lectin-like	K04733 interleukin-1 receptor-associated kinase 4 [EC:2.7.11.1] | (RefSeq) agglutinin-2-like (A)	PREDICTED: seed lectin-like [Musa acuminata subsp. malaccensis]	RecName: Full=Seed lectin; AltName: Full=VML; Contains: RecName: Full=Seed lectin alpha chain; Contains: RecName: Full=Seed lectin gamma chain; Contains: RecName: Full=Seed lectin beta chain;	SubName: Full=Uncharacterized protein {ECO:0000313|EnsemblPlants:GSMUA_Achr9P25180_001};	--	GO:0030246,carbohydrate binding; GO:0046872,metal ion binding	Legume-like lectin family
Ma10_g15850	1.18333	2.37	2.016	1.011	6.26009e-05	0.00235604	up	Ma10_g15850	transcription factor E2FB-like%2C transcript variant X1	K06620 transcription factor E2F3 | (RefSeq) transcription factor E2FB-like isoform X1 (A)	PREDICTED: transcription factor E2FB-like isoform X1 [Musa acuminata subsp. malaccensis]	RecName: Full=Transcription factor E2FB; AltName: Full=E2F transcription factor-1; Short=AtE2F1;	SubName: Full=Uncharacterized protein {ECO:0000313|EnsemblPlants:GSMUA_Achr10P15780_001};	Transcription factor E2F/dimerization partner (TDP)	GO:0005737,cytoplasm; GO:0005634,nucleus; GO:0005667,transcription factor complex; GO:0003677,DNA binding; GO:0003700,DNA-binding transcription factor activity; GO:0046983,protein dimerization activity; GO:0007049,cell cycle; GO:0008284,positive regulation of cell proliferation; GO:0051446,positive regulation of meiotic cell cycle; GO:0045893,positive regulation of transcription, DNA-templated; G…	E2F/DP family winged-helix DNA-binding domain
Ma01_g16150	3.92667	7.85333	2.03	1.022	4.48265e-10	7.15409e-08	up	Ma01_g16150	polyol transporter 5-like	K08150 MFS transporter, SP family, solute carrier family 2 (myo-inositol transporter), member 13 | (RefSeq) inositol transporter 1-like (A)	PREDICTED: polyol transporter 5-like [Musa acuminata subsp. malaccensis]	RecName: Full=Polyol transporter 5; AltName: Full=Protein POLYOL TRANSPORTER 5; Short=AtPLT5; AltName: Full=Sugar-proton symporter PLT5;	SubName: Full=Uncharacterized protein {ECO:0000313|EnsemblPlants:GSMUA_Achr1P22710_001};	Predicted transporter (major facilitator superfamily)	GO:0016021,integral component of membrane; GO:0005886,plasma membrane; GO:0015591,D-ribose transmembrane transporter activity; GO:0015148,D-xylose transmembrane transporter activity; GO:0005354,galactose transmembrane transporter activity; GO:0005355,glucose transmembrane transporter activity; GO:0015168,glycerol transmembrane transporter activity; GO:0015575,mannitol transmembrane transporter ac…	Sugar-tranasporters, 12 TM
Ma04_g16540	1.48	2.97	2.034	1.024	0.000212529	0.00625337	up	Ma04_g16540	Ma04_g16540	K01568 pyruvate decarboxylase [EC:4.1.1.1] | (RefSeq) pyruvate decarboxylase 1 (A)	PREDICTED: pyruvate decarboxylase 1 [Musa acuminata subsp. malaccensis]	RecName: Full=Pyruvate decarboxylase 1; Short=PDC; EC=4.1.1.1;	SubName: Full=Uncharacterized protein {ECO:0000313|EnsemblPlants:GSMUA_AchrUn_randomP11220_001};	Thiamine pyrophosphate-requiring enzyme	GO:0000287,magnesium ion binding; GO:0004737,pyruvate decarboxylase activity; GO:0030976,thiamine pyrophosphate binding	--
Ma08_g23180	20.38	40.9533	2.035	1.025	0.00119876	0.024777	up	Ma08_g23180	sucrose synthase 4-like	K00695 sucrose synthase [EC:2.4.1.13] | (RefSeq) sucrose synthase 4 (A)	PREDICTED: sucrose synthase 4 [Musa acuminata subsp. malaccensis]	RecName: Full=Sucrose synthase 4; Short=OsSUS4; EC=2.4.1.13; AltName: Full=Sucrose-UDP glucosyltransferase 4;	RecName: Full=Sucrose synthase {ECO:0000256|RuleBase:RU280817}; EC=2.4.1.13 {ECO:0000256|RuleBase:RU280817};	Glycosyltransferase	GO:0016157,sucrose synthase activity; GO:0005985,sucrose metabolic process	Glycosyl transferases group 1
Ma06_g09800	12.55	25.4	2.038	1.027	4.06048e-07	3.18969e-05	up	Ma06_g09800	Ma06_g09800	--	--	--	SubName: Full=Uncharacterized protein {ECO:0000313|EnsemblPlants:GSMUA_Achr6P08210_001};	--	--	--
Ma06_g27600	5.27	10.5967	2.044	1.031	0.0018378	0.0346611	up	Ma06_g27600	U-box domain-containing protein 26-like	K08332 vacuolar protein 8 | (RefSeq) hypothetical protein (A)	PREDICTED: U-box domain-containing protein 26-like [Musa acuminata subsp. malaccensis]	RecName: Full=U-box domain-containing protein 25; EC=2.3.2.27; AltName: Full=Plant U-box protein 25; AltName: Full=RING-type E3 ubiquitin transferase PUB25 {ECO:0000305};	RecName: Full=RING-type E3 ubiquitin transferase {ECO:0000256|SAAS:SAAS00702733}; EC=2.3.2.27 {ECO:0000256|SAAS:SAAS00702733};	--	GO:0004842,ubiquitin-protein transferase activity; GO:0010200,response to chitin	RING-type zinc-finger
Ma08_g06400	3.81	7.71	2.043	1.031	6.31865e-05	0.002371	up	Ma08_g06400	uncharacterized LOC103993678	--	PREDICTED: uncharacterized protein LOC103993678 [Musa acuminata subsp. malaccensis]	RecName: Full=Protein MARD1 {ECO:0000303|PubMed:15159630}; AltName: Full=Mediator of ABA-regulated dormancy1 {ECO:0000303|PubMed:15159630}; AltName: Full=Senescence-associated protein SAG102 {ECO:0000303|PubMed:11402199};	SubName: Full=Uncharacterized protein {ECO:0000313|EnsemblPlants:GSMUA_Achr8P06570_001};	--	GO:0010494,cytoplasmic stress granule; GO:0000932,P-body; GO:0046872,metal ion binding; GO:0009737,response to abscisic acid; GO:0010162,seed dormancy process	zinc-finger of the FCS-type, C2-C2
Ma07_g02820	41.53	84.1367	2.045	1.032	2.24988e-16	9.95316e-14	up	Ma07_g02820	transcription factor bHLH77-like	K18878 BHLH transcription factor Upa20 | (RefSeq) Upa20; transcription factor bHLH137-like (A)	PREDICTED: transcription factor bHLH77 [Musa acuminata subsp. malaccensis]	RecName: Full=Transcription factor bHLH78; AltName: Full=Basic helix-loop-helix protein 78; Short=AtbHLH78; Short=bHLH 78; AltName: Full=Transcription factor EN 86; AltName: Full=bHLH transcription factor bHLH078;	SubName: Full=Uncharacterized protein {ECO:0000313|EnsemblPlants:GSMUA_Achr7P02770_001};	--	GO:0005634,nucleus; GO:0003677,DNA binding; GO:0003700,DNA-binding transcription factor activity; GO:0046983,protein dimerization activity; GO:0006355,regulation of transcription, DNA-templated; GO:0009637,response to blue light; GO:0006351,transcription, DNA-templated	Helix-loop-helix DNA-binding domain
Ma10_g14350	0.746667	1.49	2.044	1.032	0.00234738	0.0416867	up	Ma10_g14350	uncharacterized LOC104000854%2C transcript variant X1	K08026 one cut domain, family member 1, hepatocyte nuclear factor 6 | (RefSeq) probable transcription factor KAN2 (A)	PREDICTED: uncharacterized protein LOC104000854 isoform X1 [Musa acuminata subsp. malaccensis]	RecName: Full=Putative Myb family transcription factor At1g14600;	SubName: Full=Uncharacterized protein {ECO:0000313|EnsemblPlants:GSMUA_Achr10P14250_001};	--	GO:0005634,nucleus; GO:0003677,DNA binding; GO:0003700,DNA-binding transcription factor activity; GO:0006355,regulation of transcription, DNA-templated; GO:0006351,transcription, DNA-templated	Myb-like DNA-binding domain
Ma02_g15950	10.0033	20.25	2.05	1.036	5.77561e-16	2.349e-13	up	Ma02_g15950	BTB/POZ domain-containing protein At3g22104-like%2C transcript variant X1	K03063 26S proteasome regulatory subunit T3 | (RefSeq) 26S protease regulatory subunit 6B homolog (A)	PREDICTED: BTB/POZ domain-containing protein At3g22104 isoform X1 [Musa acuminata subsp. malaccensis]	RecName: Full=BTB/POZ domain-containing protein At3g22104;	SubName: Full=Uncharacterized protein {ECO:0000313|EnsemblPlants:GSMUA_Achr2P14100_001};	--	GO:0016567,protein ubiquitination	BTB/POZ domain
Ma08_g03400	1.35333	2.74667	2.054	1.039	2.27901e-06	0.000144755	up	Ma08_g03400	L-type lectin-domain containing receptor kinase IX.1-like	K04733 interleukin-1 receptor-associated kinase 4 [EC:2.7.11.1] | (RefSeq) L-type lectin-domain containing receptor kinase IX.1-like (A)	PREDICTED: L-type lectin-domain containing receptor kinase IX.1-like [Musa acuminata subsp. malaccensis]	RecName: Full=L-type lectin-domain containing receptor kinase IX.1 {ECO:0000303|PubMed:19773388}; Short=LecRK-IX.1 {ECO:0000303|PubMed:19773388}; EC=2.7.11.1 {ECO:0000255|PROSITE-ProRule:PRU00159}; Flags: Precursor;	SubName: Full=Uncharacterized protein {ECO:0000313|EnsemblPlants:GSMUA_Achr8P03490_001};	--	GO:0016021,integral component of membrane; GO:0005886,plasma membrane; GO:0005524,ATP binding; GO:0030246,carbohydrate binding; GO:0004674,protein serine/threonine kinase activity; GO:0002229,defense response to oomycetes; GO:0010942,positive regulation of cell death; GO:0010726,positive regulation of hydrogen peroxide metabolic process	Legume-like lectin family
Ma04_g37150	25.8633	52.9833	2.056	1.04	3.86634e-14	1.17462e-11	up	Ma04_g37150	BTB/POZ domain-containing protein At5g60050-like	--	PREDICTED: BTB/POZ domain-containing protein At5g60050-like [Musa acuminata subsp. malaccensis]	RecName: Full=BTB/POZ domain-containing protein At5g60050;	SubName: Full=Uncharacterized protein {ECO:0000313|EnsemblPlants:GSMUA_Achr4P30630_001};	--	GO:0016567,protein ubiquitination	--
Ma03_g19790	75.7367	155.143	2.062	1.044	0.00035489	0.00961216	up	Ma03_g19790	zinc finger A20 and AN1 domain-containing stress-associated protein 5-like%2C transcript variant X1	--	PREDICTED: zinc finger A20 and AN1 domain-containing stress-associated protein 5-like [Musa acuminata subsp. malaccensis]	RecName: Full=Zinc finger A20 and AN1 domain-containing stress-associated protein 4; Short=AtSAP4;	SubName: Full=zinc finger A20 and AN1 domain-containing stress-associated protein 5 {ECO:0000313|RefSeq:XP_008783998.1};	Predicted Zn-finger protein	GO:0003677,DNA binding; GO:0008270,zinc ion binding	AN1-like Zinc finger
Ma11_g17060	4.41	8.95333	2.062	1.044	6.35904e-09	8.05777e-07	up	Ma11_g17060	Ma11_g17060	K15078 structure-specific endonuclease subunit SLX1 [EC:3.6.1.-] | (RefSeq) putative disease resistance protein RGA1 (A)	PREDICTED: putative disease resistance RPP13-like protein 1 [Musa acuminata subsp. malaccensis]	RecName: Full=Putative disease resistance RPP13-like protein 1;	SubName: Full=Uncharacterized protein {ECO:0000313|EnsemblPlants:GSMUA_Achr11P18580_001};	Apoptotic ATPase	GO:0005886,plasma membrane; GO:0043531,ADP binding; GO:0005524,ATP binding; GO:0009626,plant-type hypersensitive response; GO:0007165,signal transduction	AAA domain
Ma01_g02700	4.51	9.16667	2.063	1.045	0.00149452	0.0295343	up	Ma01_g02700	aspartic proteinase-like protein 1	K01381 saccharopepsin [EC:3.4.23.25] | (RefSeq) aspartic proteinase-like protein 1 (A)	PREDICTED: aspartyl protease family protein 1-like isoform X1 [Musa acuminata subsp. malaccensis]	RecName: Full=Aspartyl protease family protein 1 {ECO:0000305}; EC=3.4.23.- {ECO:0000305}; Flags: Precursor;	SubName: Full=Uncharacterized protein {ECO:0000313|EnsemblPlants:GSMUA_Achr1P07390_001};	Aspartyl protease	GO:0031225,anchored component of membrane; GO:0005886,plasma membrane; GO:0004190,aspartic-type endopeptidase activity; GO:0030163,protein catabolic process; GO:0006508,proteolysis	--
Ma06_g38530	29.7633	61.07	2.064	1.045	8.13186e-20	5.54197e-17	up	Ma06_g38530	putative F-box protein PP2-B12%2C transcript variant X1	K03188 urease accessory protein | (RefSeq) uncharacterized protein LOC108224146 isoform X1 (A)	PREDICTED: putative F-box protein PP2-B12 [Musa acuminata subsp. malaccensis]	RecName: Full=F-box protein At2g02240;	SubName: Full=Uncharacterized protein {ECO:0000313|EnsemblPlants:GSMUA_Achr6P36620_001};	--	GO:0009793,embryo development ending in seed dormancy	F-box domain
Ma09_g09780	31.01	63.4267	2.067	1.048	2.49204e-14	7.75794e-12	up	Ma09_g09780	glutelin type-A 1-like	K01569 oxalate decarboxylase [EC:4.1.1.2] | (RefSeq) hypothetical protein (A)	PREDICTED: glutelin type-A 1-like [Musa acuminata subsp. malaccensis]	RecName: Full=Glutelin type-A 1; AltName: Full=Glutelin type I; Contains: RecName: Full=Glutelin type-A 1 acidic chain; Contains: RecName: Full=Glutelin type-A 1 basic chain; Flags: Precursor;	SubName: Full=Uncharacterized protein {ECO:0000313|EnsemblPlants:GSMUA_AchrUn_randomP27400_001};	--	GO:0045735,nutrient reservoir activity	Cupin domain
Ma04_g30740	1.45	2.96333	2.069	1.049	0.000119096	0.00388502	up	Ma04_g30740	uncharacterized protein At1g04910-like	K23280 rhamnogalacturonan I rhamnosyltransferase [EC:2.4.1.351] | (RefSeq) uncharacterized protein At1g04910-like (A)	PREDICTED: uncharacterized protein At1g04910-like [Musa acuminata subsp. malaccensis]	RecName: Full=O-fucosyltransferase 7 {ECO:0000305}; Short=O-FucT-7 {ECO:0000305}; EC=2.4.1.- {ECO:0000305}; AltName: Full=O-fucosyltransferase family protein {ECO:0000305};	SubName: Full=Uncharacterized protein {ECO:0000313|EnsemblPlants:GSMUA_Achr4P24250_001};	--	GO:0005737,cytoplasm; GO:0016021,integral component of membrane; GO:0016757,transferase activity, transferring glycosyl groups; GO:0006004,fucose metabolic process; GO:0006486,protein glycosylation	GDP-fucose protein O-fucosyltransferase
Ma03_g18110	18.26	37.6367	2.08	1.057	6.87327e-06	0.000362586	up	Ma03_g18110	Ma03_g18110	--	--	--	SubName: Full=Uncharacterized protein {ECO:0000313|EnsemblPlants:GSMUA_Achr3P16780_001};	--	--	--
Ma05_g20740	1.73	3.55	2.081	1.057	5.44792e-07	4.0764e-05	up	Ma05_g20740	Ma05_g20740	K09422 transcription factor MYB, plant | (RefSeq) transcription factor MYB34-like (A)	PREDICTED: transcription factor MYB34-like [Musa acuminata subsp. malaccensis]	RecName: Full=Transcription factor MYB61 {ECO:0000305}; AltName: Full=Myb-related protein 61 {ECO:0000305}; Short=AtMYB61 {ECO:0000303|PubMed:16005292};	SubName: Full=uncharacterized protein LOC103714738 {ECO:0000313|RefSeq:XP_008800337.2};	Transcription factor, Myb superfamily	GO:0005634,nucleus; GO:0003700,DNA-binding transcription factor activity; GO:0000981,DNA-binding transcription factor activity, RNA polymerase II-specific; GO:0043565,sequence-specific DNA binding; GO:0001135,RNA polymerase II transcription regulator recruiting activity; GO:0044212,transcription regulatory region DNA binding; GO:0030154,cell differentiation; GO:0010087,phloem or xylem histogenesi…	--
Ma08_g22220	19.33	39.9333	2.082	1.058	0.000493814	0.0123532	up	Ma08_g22220	zinc finger CCCH domain-containing protein 53-like%2C transcript variant X1	--	PREDICTED: zinc finger CCCH domain-containing protein 53 isoform X1 [Musa acuminata subsp. malaccensis]	RecName: Full=Zinc finger CCCH domain-containing protein 23; Short=OsC3H23;	SubName: Full=Uncharacterized protein {ECO:0000313|EnsemblPlants:GSMUA_Achr8P21460_001};	--	GO:0003677,DNA binding; GO:0046872,metal ion binding; GO:0003723,RNA binding	Zinc finger C-x8-C-x5-C-x3-H type (and similar)
Ma07_g26100	3.07333	6.28333	2.083	1.059	2.30789e-05	0.00101741	up	Ma07_g26100	sphinganine C(4)-monooxygenase 2-like	K04713 sphinganine C4-monooxygenase [EC:1.14.18.5] | (RefSeq) sphinganine C4-monooxygenase 2-like (A)	PREDICTED: sphinganine C4-monooxygenase 2-like [Musa acuminata subsp. malaccensis]	RecName: Full=Sphinganine C4-monooxygenase 2; EC=1.14.18.5 {ECO:0000269|PubMed:11297741}; AltName: Full=Sphingoid C4-hydroxylase 2; AltName: Full=Sphingoid base hydroxylase 2;	SubName: Full=Uncharacterized protein {ECO:0000313|EnsemblPlants:GSMUA_Achr7P24700_001};	Sphingolipid hydroxylase	GO:0005783,endoplasmic reticulum; GO:0005789,endoplasmic reticulum membrane; GO:0005794,Golgi apparatus; GO:0016021,integral component of membrane; GO:0005506,iron ion binding; GO:0042284,sphingolipid delta-4 desaturase activity; GO:0009640,photomorphogenesis; GO:0046520,sphingoid biosynthetic process	Fatty acid hydroxylase superfamily
Ma05_g30730	0.593333	1.22333	2.086	1.061	0.00298015	0.0497666	up	Ma05_g30730	uncharacterized LOC103986166%2C transcript variant X1	--	PREDICTED: uncharacterized protein LOC103986166 isoform X1 [Musa acuminata subsp. malaccensis]	--	SubName: Full=Uncharacterized protein {ECO:0000313|EnsemblPlants:GSMUA_Achr5P28360_001};	--	--	Takusan
Ma11_g10850	3.45	7.11667	2.086	1.061	2.46043e-15	8.99162e-13	up	Ma11_g10850	ABC transporter B family member 4-like%2C transcript variant X2	K05658 ATP-binding cassette, subfamily B (MDR/TAP), member 1 [EC:3.6.3.44] | (RefSeq) ABC transporter B family member 4 isoform X1 (A)	PREDICTED: ABC transporter B family member 4 isoform X1 [Musa acuminata subsp. malaccensis]	RecName: Full=ABC transporter B family member 4; Short=ABC transporter ABCB.4; Short=AtABCB4; AltName: Full=Multidrug resistance protein 4; AltName: Full=P-glycoprotein 4;	SubName: Full=ABC transporter B family member 11 {ECO:0000313|EMBL:OAY75685.1};	Multidrug/pheromone exporter, ABC superfamily	GO:0016021,integral component of membrane; GO:0016020,membrane; GO:0005886,plasma membrane; GO:0009506,plasmodesma; GO:0005524,ATP binding; GO:0010329,auxin efflux transmembrane transporter activity; GO:0010328,auxin influx transmembrane transporter activity; GO:0008559,xenobiotic transmembrane transporting ATPase activity; GO:0010315,auxin efflux; GO:0060919,auxin influx; GO:0009926,auxin polar …	AAA domain (dynein-related subfamily)
Ma03_g17620	2.89667	5.97333	2.09	1.063	0.000819714	0.018388	up	Ma03_g17620	transcription factor bHLH62-like	--	PREDICTED: transcription factor bHLH77 [Musa acuminata subsp. malaccensis]	--	SubName: Full=Uncharacterized protein {ECO:0000313|EnsemblPlants:GSMUA_Achr3P17290_001};	--	GO:0046983,protein dimerization activity	--
Ma03_g26040	0.916667	1.89667	2.09	1.063	0.000825833	0.0184775	up	Ma03_g26040	BSD domain-containing protein 1-like	--	PREDICTED: BSD domain-containing protein 1-like [Musa acuminata subsp. malaccensis]	--	SubName: Full=Uncharacterized protein {ECO:0000313|EnsemblPlants:GSMUA_Achr3P24850_001};	Uncharacterized conserved protein, contains BSD domain	--	BSD domain
Ma07_g01930	0.683333	1.42	2.09	1.064	8.19404e-05	0.00291015	up	Ma07_g01930	receptor-like serine/threonine-protein kinase SD1-8	K04733 interleukin-1 receptor-associated kinase 4 [EC:2.7.11.1] | (RefSeq) receptor-like serine/threonine-protein kinase SD1-8 (A)	PREDICTED: receptor-like serine/threonine-protein kinase SD1-8 isoform X2 [Musa acuminata subsp. malaccensis]	RecName: Full=Receptor-like serine/threonine-protein kinase SD1-8; EC=2.7.11.1; AltName: Full=Arabidopsis thaliana receptor kinase 3; AltName: Full=S-domain-1 (SD1) receptor kinase 8; Short=SD1-8; Flags: Precursor;	SubName: Full=Uncharacterized protein {ECO:0000313|EnsemblPlants:GSMUA_Achr7P01940_001};	--	GO:0016021,integral component of membrane; GO:0005886,plasma membrane; GO:0009506,plasmodesma; GO:0005773,vacuole; GO:0005524,ATP binding; GO:0030246,carbohydrate binding; GO:0004674,protein serine/threonine kinase activity; GO:0004675,transmembrane receptor protein serine/threonine kinase activity; GO:0031625,ubiquitin protein ligase binding; GO:0006468,protein phosphorylation; GO:0048544,recogn…	Tetraspanin family
Ma02_g08420	8.83333	18.2733	2.094	1.067	0.000644773	0.0152092	up	Ma02_g08420	histone deacetylase 6-like	K06067 histone deacetylase 1/2 [EC:3.5.1.98] | (RefSeq) histone deacetylase 6 (A)	PREDICTED: histone deacetylase 6 [Musa acuminata subsp. malaccensis]	RecName: Full=Histone deacetylase 6; EC=3.5.1.98;	SubName: Full=Histone deacetylase 6 {ECO:0000313|EMBL:AEP04146.1}; Flags: Fragment;	Histone deacetylase complex, catalytic component RPD3	GO:0009941,chloroplast envelope; GO:0005730,nucleolus; GO:0005634,nucleus; GO:0004407,histone deacetylase activity; GO:0032041,NAD-dependent histone deacetylase activity (H3-K14 specific); GO:0009793,embryo development ending in seed dormancy; GO:0016458,gene silencing; GO:0016575,histone deacetylation; GO:0016441,posttranscriptional gene silencing; GO:0006355,regulation of transcription, DNA-tem…	Histone deacetylase domain
Ma09_g09740	0.763333	1.58667	2.096	1.068	0.000120196	0.00389917	up	Ma09_g09740	uncharacterized LOC103997309	--	PREDICTED: uncharacterized protein LOC103997309 isoform X1 [Musa acuminata subsp. malaccensis]	--	SubName: Full=Uncharacterized protein {ECO:0000313|EnsemblPlants:GSMUA_Achr9P10180_001};	--	GO:0016021,integral component of membrane; GO:0046873,metal ion transmembrane transporter activity	CorA-like Mg2+ transporter protein
Ma06_g16710	20.4167	42.3433	2.104	1.073	6.3292e-05	0.00237143	up	Ma06_g16710	probable protein phosphatase 2C 49	K14497 protein phosphatase 2C [EC:3.1.3.16] | (RefSeq) probable protein phosphatase 2C 49 (A)	PREDICTED: probable protein phosphatase 2C 49 [Musa acuminata subsp. malaccensis]	RecName: Full=Probable protein phosphatase 2C 49; Short=OsPP2C49; EC=3.1.3.16;	SubName: Full=Uncharacterized protein {ECO:0000313|EnsemblPlants:GSMUA_Achr6P15180_001};	Serine/threonine protein phosphatase	GO:0046872,metal ion binding; GO:0004722,protein serine/threonine phosphatase activity	Protein phosphatase 2C
Ma07_g20830	12.3267	25.6467	2.105	1.074	2.68675e-12	6.21551e-10	up	Ma07_g20830	Ma07_g20830	K18834 WRKY transcription factor 1 | (RefSeq) WRKY transcription factor 1-like (A)	PREDICTED: WRKY transcription factor WRKY76-like isoform X3 [Musa acuminata subsp. malaccensis]	RecName: Full=WRKY transcription factor WRKY76 {ECO:0000303|PubMed:15047897}; Short=OsWRKY76 {ECO:0000303|PubMed:15047897};	SubName: Full=probable WRKY transcription factor 40 {ECO:0000313|RefSeq:XP_008799651.1};	--	GO:0005634,nucleus; GO:0003700,DNA-binding transcription factor activity; GO:0043565,sequence-specific DNA binding; GO:0009617,response to bacterium; GO:0010200,response to chitin; GO:0009620,response to fungus; GO:0006351,transcription, DNA-templated	WRKY DNA -binding domain
Ma05_g21510	0.23	0.486667	2.11	1.077	0.00296152	0.049614	up	Ma05_g21510	protein NLP1-like%2C transcript variant X1	K03028 26S proteasome regulatory subunit N1 | (RefSeq) LOW QUALITY PROTEIN: protein NLP2-like (A)	PREDICTED: protein NLP1-like isoform X1 [Musa acuminata subsp. malaccensis]	RecName: Full=Protein NLP1; Short=OsNLP1; AltName: Full=NIN-like protein 1; AltName: Full=Nodule inception protein-like protein 1;	SubName: Full=Uncharacterized protein {ECO:0000313|EnsemblPlants:GSMUA_Achr5P19140_001};	--	GO:0005634,nucleus; GO:0003677,DNA binding; GO:0006355,regulation of transcription, DNA-templated; GO:0006351,transcription, DNA-templated	CENP-B N-terminal DNA-binding domain
Ma04_g08810	3.62333	7.57	2.113	1.079	6.53663e-10	1.00505e-07	up	Ma04_g08810	protein REVERSION-TO-ETHYLENE SENSITIVITY1%2C transcript variant X2	K20726 transmembrane protein 222 | (RefSeq) protein REVERSION-TO-ETHYLENE SENSITIVITY1 (A)	PREDICTED: protein REVERSION-TO-ETHYLENE SENSITIVITY1 [Musa acuminata subsp. malaccensis]	RecName: Full=Protein REVERSION-TO-ETHYLENE SENSITIVITY1;	SubName: Full=Uncharacterized protein {ECO:0000313|EnsemblPlants:GSMUA_Achr4P08800_001};	Uncharacterized conserved protein	GO:0005783,endoplasmic reticulum; GO:0005789,endoplasmic reticulum membrane; GO:0005794,Golgi apparatus; GO:0000139,Golgi membrane; GO:0016021,integral component of membrane; GO:0010105,negative regulation of ethylene-activated signaling pathway; GO:0009723,response to ethylene	PPPDE putative peptidase domain
Ma04_g15870	0.6	1.24333	2.115	1.081	0.00131723	0.0266574	up	Ma04_g15870	UDP-glucuronate:xylan alpha-glucuronosyltransferase 1-like	K20890 xylan alpha-glucuronosyltransferase [EC:2.4.1.-] | (RefSeq) UDP-glucuronate:xylan alpha-glucuronosyltransferase 1-like isoform X1 (A)	PREDICTED: UDP-glucuronate:xylan alpha-glucuronosyltransferase 1-like isoform X1 [Musa acuminata subsp. malaccensis]	RecName: Full=UDP-glucuronate:xylan alpha-glucuronosyltransferase 1; Short=UDP-GlcA:xylan glucuronyltransferase 1; EC=2.4.1.-; AltName: Full=Glycogenin-like protein 1; AltName: Full=Plant glycogenin-like starch initiation protein 1; AltName: Full=Protein GLUCURONIC ACID SUBSTITUTION OF XYLAN 1; Short=AtGUX1;	RecName: Full=Hexosyltransferase {ECO:0000256|RuleBase:RU362027}; EC=2.4.1.- {ECO:0000256|RuleBase:RU362027};	Glycosyl transferase, family 8 - glycogenin	GO:0005794,Golgi apparatus; GO:0000139,Golgi membrane; GO:0016021,integral component of membrane; GO:0015020,glucuronosyltransferase activity; GO:0080116,glucuronoxylan glucuronosyltransferase activity; GO:0046872,metal ion binding; GO:0071555,cell wall organization; GO:0010417,glucuronoxylan biosynthetic process; GO:0009834,plant-type secondary cell wall biogenesis; GO:0045492,xylan biosynthetic…	Nucleotide-diphospho-sugar transferase
Ma06_g16790	0.646667	1.35	2.115	1.081	0.000157353	0.00485657	up	Ma06_g16790	putative wall-associated receptor kinase-like 16	K04733 interleukin-1 receptor-associated kinase 4 [EC:2.7.11.1] | (RefSeq) wall-associated receptor kinase 5-like (A)	PREDICTED: putative wall-associated receptor kinase-like 16 [Musa acuminata subsp. malaccensis]	RecName: Full=Wall-associated receptor kinase 2; EC=2.7.11.-; Flags: Precursor;	SubName: Full=Uncharacterized protein {ECO:0000313|EnsemblPlants:GSMUA_Achr6P15250_001};	--	GO:0005623,cell; GO:0016021,integral component of membrane; GO:0005524,ATP binding; GO:0005509,calcium ion binding; GO:0030247,polysaccharide binding; GO:0004674,protein serine/threonine kinase activity; GO:0007166,cell surface receptor signaling pathway; GO:0009992,cellular water homeostasis; GO:0009311,oligosaccharide metabolic process; GO:0009751,response to salicylic acid; GO:0009826,unidimen…	MSP1 EGF domain 1
Ma00_g00100	1.23	2.56667	2.118	1.083	0.00266437	0.0456469	up	Ma00_g00100	Ma00_g00100	K13433 pathogenesis-related genes transcriptional activator PTI5 | (RefSeq) pathogenesis-related genes transcriptional activator PTI5-like (A)	PREDICTED: pathogenesis-related genes transcriptional activator PTI5-like [Musa acuminata subsp. malaccensis]	RecName: Full=Pathogenesis-related genes transcriptional activator PTI5; AltName: Full=PTO-interacting protein 5;	SubName: Full=Uncharacterized protein {ECO:0000313|EnsemblPlants:GSMUA_Achr3P15550_001};	--	GO:0005634,nucleus; GO:0003677,DNA binding; GO:0003700,DNA-binding transcription factor activity; GO:0006952,defense response; GO:0006351,transcription, DNA-templated	AP2 domain
Ma06_g22800	1.52333	3.2	2.119	1.084	0.0010394	0.0221738	up	Ma06_g22800	Ma06_g22800	K04043 molecular chaperone DnaK | (RefSeq) heat shock 70 kDa protein, mitochondrial-like (A)	PREDICTED: heat shock 70 kDa protein, mitochondrial-like [Musa acuminata subsp. malaccensis]	RecName: Full=Heat shock 70 kDa protein, mitochondrial; Flags: Precursor;	SubName: Full=Uncharacterized protein {ECO:0000313|EnsemblPlants:GSMUA_AchrUn_randomP12910_001};	Molecular chaperones mortalin/PBP74/GRP75, HSP70 superfamily	GO:0005739,mitochondrion; GO:0005524,ATP binding; GO:0051082,unfolded protein binding; GO:0006457,protein folding	--
Ma07_g21320	27.55	58.4933	2.146	1.102	6.35801e-18	3.1436e-15	up	Ma07_g21320	Ma07_g21320	K09286 EREBP-like factor | (RefSeq) ethylene-responsive transcription factor 1 (A)	PREDICTED: ethylene-responsive transcription factor 1 [Musa acuminata subsp. malaccensis]	RecName: Full=Ethylene-responsive transcription factor 1; AltName: Full=Ethylene-responsive element-binding factor 1; Short=EREBP-1; Short=OsEREBP1;	SubName: Full=Uncharacterized protein {ECO:0000313|EnsemblPlants:GSMUA_Achr7P19800_001};	--	GO:0005634,nucleus; GO:0003677,DNA binding; GO:0003700,DNA-binding transcription factor activity; GO:0006952,defense response; GO:0006351,transcription, DNA-templated	--
Ma02_g15930	0.793333	1.68667	2.151	1.105	0.000112393	0.00371725	up	Ma02_g15930	formin-like protein 11	K05740 diaphanous 1 | (RefSeq) LOW QUALITY PROTEIN: formin-like protein 5 (A)	PREDICTED: formin-like protein 11 [Musa acuminata subsp. malaccensis]	RecName: Full=Formin-like protein 11; AltName: Full=OsFH11; Flags: Precursor;	RecName: Full=Formin-like protein {ECO:0000256|RuleBase:RU361260};	Rho GTPase effector BNI1 and related formins	GO:0016021,integral component of membrane	Formin Homology 2 Domain
Ma07_g04670	3.20667	6.82333	2.152	1.106	2.60506e-09	3.58957e-07	up	Ma07_g04670	probable pectate lyase 8	K01728 pectate lyase [EC:4.2.2.2] | (RefSeq) probable pectate lyase 8 (A)	PREDICTED: probable pectate lyase 8 [Musa acuminata subsp. malaccensis]	RecName: Full=Probable pectate lyase 15; EC=4.2.2.2; AltName: Full=Pectate lyase A11; Flags: Precursor;	RecName: Full=Pectate lyase {ECO:0000256|RuleBase:RU361123}; EC=4.2.2.2 {ECO:0000256|RuleBase:RU361123};	--	GO:0046872,metal ion binding; GO:0030570,pectate lyase activity; GO:0045490,pectin catabolic process	Periplasmic copper-binding protein (NosD)
Ma10_g18720	0.95	2.03667	2.157	1.109	7.52007e-05	0.00271126	up	Ma10_g18720	cyclic dof factor 1-like	K16222 Dof zinc finger protein DOF5.5 | (RefSeq) hypothetical protein (A)	PREDICTED: cyclic dof factor 1-like [Musa acuminata subsp. malaccensis]	RecName: Full=Cyclic dof factor 3; AltName: Full=Dof zinc finger protein DOF3.3; Short=AtDOF3.3; AltName: Full=H-protein promoter-binding factor 2a;	SubName: Full=Uncharacterized protein {ECO:0000313|EnsemblPlants:GSMUA_Achr10P18770_001};	--	GO:0005634,nucleus; GO:0003677,DNA binding; GO:0003700,DNA-binding transcription factor activity; GO:0046872,metal ion binding; GO:0009908,flower development; GO:0006355,regulation of transcription, DNA-templated; GO:0006351,transcription, DNA-templated	Dof domain, zinc finger
Ma02_g24680	0.51	1.09	2.163	1.113	0.00096617	0.0209304	up	Ma02_g24680	Ma02_g24680	K18207 protein O-mannose beta-1,4-N-acetylglucosaminyltransferase [EC:2.4.1.312] | (RefSeq) uncharacterized protein LOC103982826 (A)	PREDICTED: uncharacterized protein LOC103976651 [Musa acuminata subsp. malaccensis]	--	SubName: Full=Uncharacterized protein {ECO:0000313|EnsemblPlants:GSMUA_Achr10P20100_001};	Uncharacterized conserved protein	GO:0016757,transferase activity, transferring glycosyl groups	--
Ma10_g03770	1.13667	2.43667	2.163	1.113	0.000155163	0.00480662	up	Ma10_g03770	uncharacterized LOC103999937%2C transcript variant X1	--	PREDICTED: uncharacterized protein LOC103999937 [Musa acuminata subsp. malaccensis]	RecName: Full=E3 ubiquitin-protein ligase AIRP2 {ECO:0000305}; EC=2.3.2.27 {ECO:0000269|PubMed:21969385}; AltName: Full=Protein ABA INSENSITIVE RING PROTEIN 2 {ECO:0000303|PubMed:21969385}; Short=AtAIRP2 {ECO:0000303|PubMed:21969385}; AltName: Full=RING-type E3 ubiquitin transferase AIRP2 {ECO:0000305};	SubName: Full=Uncharacterized protein {ECO:0000313|EnsemblPlants:GSMUA_Achr10P03920_001};	Predicted E3 ubiquitin ligase	GO:0005829,cytosol; GO:0061630,ubiquitin protein ligase activity; GO:0009737,response to abscisic acid; GO:0009651,response to salt stress; GO:0006511,ubiquitin-dependent protein catabolic process	RING-type zinc-finger
Ma04_g27770	2.87333	6.12667	2.17	1.118	1.12187e-07	1.02869e-05	up	Ma04_g27770	uncharacterized LOC103983111	--	PREDICTED: VAN3-binding protein-like [Musa acuminata subsp. malaccensis]	RecName: Full=VAN3-binding protein {ECO:0000303|PubMed:19363154}; AltName: Full=Protein FORKED 1;	SubName: Full=Uncharacterized protein {ECO:0000313|EnsemblPlants:GSMUA_Achr4P21170_001};	--	GO:0009734,auxin-activated signaling pathway; GO:0010305,leaf vascular tissue pattern formation; GO:0010087,phloem or xylem histogenesis; GO:0009733,response to auxin	Plant pleckstrin homology-like region
Ma04_g37520	5.47333	11.8233	2.17	1.118	5.94282e-11	1.13526e-08	up	Ma04_g37520	serine/threonine-protein kinase HT1-like	K17535 serine/threonine-protein kinase TNNI3K [EC:2.7.11.1] | (RefSeq) serine/threonine-protein kinase STY8 isoform X1 (A)	PREDICTED: serine/threonine-protein kinase HT1-like [Musa acuminata subsp. malaccensis]	RecName: Full=Serine/threonine-protein kinase HT1; EC=2.7.11.1; AltName: Full=High leaf temperature protein 1;	SubName: Full=Uncharacterized protein {ECO:0000313|EnsemblPlants:GSMUA_Achr4P30980_001};	Tyrosine kinase specific for activated (GTP-bound) p21cdc42Hs	GO:0005737,cytoplasm; GO:0005524,ATP binding; GO:0004672,protein kinase activity; GO:0004674,protein serine/threonine kinase activity; GO:0004871,NA; GO:0035556,intracellular signal transduction	Lipopolysaccharide kinase (Kdo/WaaP) family
Ma05_g10780	3.85	8.33333	2.171	1.118	8.52677e-09	1.0387e-06	up	Ma05_g10780	putative F-box protein At1g65770	--	PREDICTED: putative F-box protein At1g65770 [Musa acuminata subsp. malaccensis]	RecName: Full=F-box protein SKIP23; AltName: Full=SKP1-interacting partner 23;	SubName: Full=Uncharacterized protein {ECO:0000313|EnsemblPlants:GSMUA_Achr5P11020_001};	--	GO:0005694,chromosome; GO:0005737,cytoplasm; GO:0005634,nucleus; GO:0043140,ATP-dependent 3'-5' DNA helicase activity; GO:0003677,DNA binding; GO:0009378,four-way junction helicase activity; GO:0006284,base-excision repair; GO:0032508,DNA duplex unwinding; GO:0006260,DNA replication; GO:0000724,double-strand break repair via homologous recombination; GO:0016567,protein ubiquitination	PQQ-like domain
Ma04_g07320	1.52667	3.29667	2.172	1.119	1.00305e-06	6.94862e-05	up	Ma04_g07320	scarecrow-like protein 4	K14494 DELLA protein | (RAP-DB) Os01g0646300, SLRL1, SLENDER_RICE_LIKE_1; Similar to RGA2 protein. (A)	PREDICTED: scarecrow-like protein 4 [Musa acuminata subsp. malaccensis]	RecName: Full=Scarecrow-like protein 4; Short=AtSCL4; AltName: Full=GRAS family protein 32; Short=AtGRAS-32;	SubName: Full=Uncharacterized protein {ECO:0000313|EnsemblPlants:GSMUA_Achr4P07320_001};	--	GO:0005634,nucleus; GO:0003700,DNA-binding transcription factor activity; GO:0043565,sequence-specific DNA binding; GO:0006355,regulation of transcription, DNA-templated; GO:0006351,transcription, DNA-templated	Protein of unknown function (DUF2722)
Ma10_g31390	2.80667	6.09667	2.179	1.124	1.42849e-06	9.47917e-05	up	Ma10_g31390	zinc finger protein 646-like	K05747 Wiskott-Aldrich syndrome protein | (RAP-DB) Os04g0471000; Similar to H0418A01.4 protein. (A)	PREDICTED: uncharacterized protein LOC103992955 [Musa acuminata subsp. malaccensis]	RecName: Full=Zinc finger protein ZAT10; AltName: Full=Salt-tolerance zinc finger;	SubName: Full=Uncharacterized protein {ECO:0000313|EnsemblPlants:GSMUA_Achr7P20260_001};	FOG: Zn-finger	GO:0005634,nucleus; GO:0003700,DNA-binding transcription factor activity; GO:0046872,metal ion binding; GO:0043565,sequence-specific DNA binding; GO:0035264,multicellular organism growth; GO:0045892,negative regulation of transcription, DNA-templated; GO:0010117,photoprotection; GO:0015979,photosynthesis; GO:0009737,response to abscisic acid; GO:0010200,response to chitin; GO:0009409,response to …	Zinc-finger of C2H2 type
Ma08_g27210	1.12333	2.44667	2.192	1.132	1.01214e-05	0.000501959	up	Ma08_g27210	homeobox-leucine zipper protein HOX19-like	K09338 homeobox-leucine zipper protein | (RefSeq) homeobox-leucine zipper protein HOX19-like (A)	PREDICTED: homeobox-leucine zipper protein HOX19-like [Musa acuminata subsp. malaccensis]	RecName: Full=Homeobox-leucine zipper protein HAT22; AltName: Full=Homeodomain-leucine zipper protein HAT22; Short=HD-ZIP protein 22;	SubName: Full=Uncharacterized protein {ECO:0000313|EnsemblPlants:GSMUA_Achr8P26480_001};	Transcription factor HEX, contains HOX and HALZ domains	GO:0005634,nucleus; GO:0003700,DNA-binding transcription factor activity; GO:0043565,sequence-specific DNA binding; GO:0009738,abscisic acid-activated signaling pathway; GO:0009737,response to abscisic acid; GO:0009735,response to cytokinin; GO:0009414,response to water deprivation; GO:0006351,transcription, DNA-templated	Homeobox KN domain
Ma05_g01610	5.3	11.5	2.193	1.133	1.33654e-21	1.0532e-18	up	Ma05_g01610	BTB/POZ domain-containing protein NPY3-like%2C transcript variant X2	K03063 26S proteasome regulatory subunit T3 | (RefSeq) 26S protease regulatory subunit 6B homolog (A)	PREDICTED: BTB/POZ domain-containing protein NPY3-like [Musa acuminata subsp. malaccensis]	RecName: Full=BTB/POZ domain-containing protein NPY2; AltName: Full=Protein NAKED PINS IN YUC MUTANTS 2;	SubName: Full=BTB/POZ domain-containing protein NPY4-like {ECO:0000313|RefSeq:XP_008792560.1, ECO:0000313|RefSeq:XP_008792561.1, ECO:0000313|RefSeq:XP_008792562.1};	--	GO:0071944,cell periphery; GO:0009958,positive gravitropism; GO:0016567,protein ubiquitination	BTB/POZ domain
Ma04_g03300	0.883333	1.91667	2.194	1.134	0.00220798	0.0397972	up	Ma04_g03300	random slug protein 5-like	K14399 polyribonucleotide 5'-hydroxyl-kinase [EC:2.7.1.78] | (RefSeq) Clp1-domain-containing protein (A)	PREDICTED: random slug protein 5-like [Musa acuminata subsp. malaccensis]	RecName: Full=Patellin-4;	SubName: Full=Uncharacterized protein {ECO:0000313|EnsemblPlants:GSMUA_Achr4P03190_001};	Phosphatidylinositol transfer protein PDR16 and related proteins	GO:0005829,cytosol; GO:0005634,nucleus; GO:0005886,plasma membrane; GO:0008289,lipid binding; GO:0007049,cell cycle; GO:0051301,cell division	Divergent CRAL/TRIO domain
Ma06_g22820	1.65333	3.61	2.194	1.134	0.00256243	0.0441655	up	Ma06_g22820	Ma06_g22820	K04043 molecular chaperone DnaK | (RefSeq) heat shock 70 kDa protein, mitochondrial (A)	PREDICTED: heat shock 70 kDa protein, mitochondrial [Elaeis guineensis]	RecName: Full=Heat shock 70 kDa protein, mitochondrial; Flags: Precursor;	SubName: Full=Uncharacterized protein {ECO:0000313|EnsemblPlants:GSMUA_AchrUn_randomP12930_001};	Molecular chaperones mortalin/PBP74/GRP75, HSP70 superfamily	GO:0005739,mitochondrion; GO:0005524,ATP binding; GO:0051082,unfolded protein binding; GO:0006457,protein folding	--
Ma06_g28160	0.7	1.52667	2.207	1.142	0.00124158	0.0255364	up	Ma06_g28160	putative dual specificity protein phosphatase DSP8	K14165 atypical dual specificity phosphatase [EC:3.1.3.16 3.1.3.48] | (RefSeq) putative dual specificity protein phosphatase DSP8 (A)	PREDICTED: putative dual specificity protein phosphatase DSP8 [Musa acuminata subsp. malaccensis]	RecName: Full=Putative dual specificity protein phosphatase DSP8; EC=3.1.3.16; EC=3.1.3.48;	SubName: Full=Uncharacterized protein {ECO:0000313|EnsemblPlants:GSMUA_Achr6P26430_001};	Dual specificity phosphatase	GO:0004439,phosphatidylinositol-4,5-bisphosphate 5-phosphatase activity; GO:0004725,protein tyrosine phosphatase activity; GO:0008138,protein tyrosine/serine/threonine phosphatase activity	Protein-tyrosine phosphatase
Ma09_g09760	141.117	309.17	2.207	1.142	1.43549e-05	0.000679122	up	Ma09_g09760	Ma09_g09760	K00521 ferric-chelate reductase [EC:1.16.1.7] | (RefSeq) ferric reduction oxidase 7, chloroplastic-like (A)	PREDICTED: NAC domain-containing protein 21/22-like isoform X2 [Musa acuminata subsp. malaccensis]	RecName: Full=NAC domain-containing protein 21/22; Short=ANAC021/ANAC022;	SubName: Full=Uncharacterized protein {ECO:0000313|EnsemblPlants:GSMUA_Achr9P10210_001};	--	GO:0005634,nucleus; GO:0003677,DNA binding; GO:0003700,DNA-binding transcription factor activity; GO:0009734,auxin-activated signaling pathway; GO:0048527,lateral root development; GO:0010072,primary shoot apical meristem specification; GO:0006351,transcription, DNA-templated	--
Ma07_g28250	2.47	5.42333	2.21	1.144	8.0865e-11	1.51044e-08	up	Ma07_g28250	microtubule-associated protein 70-5%2C transcript variant X2	--	PREDICTED: microtubule-associated protein 70-5 [Musa acuminata subsp. malaccensis]	RecName: Full=Microtubule-associated protein 70-5; Short=AtMAP70-5; AltName: Full=70 kDa microtubule-associated protein 5;	SubName: Full=Uncharacterized protein {ECO:0000313|EnsemblPlants:GSMUA_Achr7P26720_001};	--	GO:0005737,cytoplasm; GO:0005874,microtubule; GO:0008017,microtubule binding; GO:0071555,cell wall organization; GO:0007010,cytoskeleton organization; GO:0009832,plant-type cell wall biogenesis; GO:0010051,xylem and phloem pattern formation	Zinc finger-containing protein
Ma10_g15770	4.88667	10.74	2.214	1.147	0.000425939	0.0110239	up	Ma10_g15770	rho GTPase-activating protein 5-like	K20642 Rho GTPase-activating protein 22/24/25 | (RefSeq) LOW QUALITY PROTEIN: rho GTPase-activating protein 5 (A)	PREDICTED: rho GTPase-activating protein 5-like [Musa acuminata subsp. malaccensis]	RecName: Full=Rho GTPase-activating protein 1; AltName: Full=Rho-type GTPase-activating protein 1;	SubName: Full=Uncharacterized protein {ECO:0000313|EnsemblPlants:GSMUA_Achr10P15720_001};	GTPase-activator protein	GO:0005096,GTPase activator activity; GO:0007165,signal transduction	P21-Rho-binding domain
Ma10_g05180	1.09333	2.38667	2.216	1.148	0.000372449	0.00994579	up	Ma10_g05180	Ma10_g05180	K00430 peroxidase [EC:1.11.1.7] | (RefSeq) cationic peroxidase 1-like (A)	PREDICTED: cationic peroxidase 1-like [Musa acuminata subsp. malaccensis]	RecName: Full=Cationic peroxidase 1; EC=1.11.1.7; AltName: Full=PNPC1; Flags: Precursor;	RecName: Full=Peroxidase {ECO:0000256|SAAS:SAAS00709852}; EC=1.11.1.7 {ECO:0000256|SAAS:SAAS00709852};	--	GO:0005576,extracellular region; GO:0020037,heme binding; GO:0046872,metal ion binding; GO:0004601,peroxidase activity; GO:0042744,hydrogen peroxide catabolic process; GO:0006979,response to oxidative stress	Peroxidase
Ma03_g02980	2.54333	5.58667	2.219	1.15	1.24286e-09	1.82209e-07	up	Ma03_g02980	uncharacterized LOC103977053	--	PREDICTED: uncharacterized protein LOC103977053 [Musa acuminata subsp. malaccensis]	--	SubName: Full=Uncharacterized protein {ECO:0000313|EnsemblPlants:GSMUA_Achr3P03150_001};	--	--	--
Ma07_g23680	1.05	2.31	2.219	1.15	0.000190113	0.0056867	up	Ma07_g23680	Ma07_g23680	K00430 peroxidase [EC:1.11.1.7] | (RefSeq) peroxidase 4 (A)	PREDICTED: peroxidase 4 [Musa acuminata subsp. malaccensis]	RecName: Full=Peroxidase 4 {ECO:0000250|UniProtKB:Q42578}; EC=1.11.1.7; Flags: Precursor;	RecName: Full=Peroxidase {ECO:0000256|SAAS:SAAS00709852}; EC=1.11.1.7 {ECO:0000256|SAAS:SAAS00709852};	--	GO:0005576,extracellular region; GO:0020037,heme binding; GO:0046872,metal ion binding; GO:0004601,peroxidase activity; GO:0042744,hydrogen peroxide catabolic process; GO:0006979,response to oxidative stress	Peroxidase
Ma01_g17040	8.17333	17.9267	2.223	1.152	0.00189558	0.0354329	up	Ma01_g17040	bifunctional nuclease 2-like%2C transcript variant X2	K08999 uncharacterized protein | (RefSeq) hypothetical protein (A)	PREDICTED: bifunctional nuclease 2 [Musa acuminata subsp. malaccensis]	RecName: Full=Bifunctional nuclease 2; Short=OsBBD2; EC=3.1.-.-;	SubName: Full=Uncharacterized protein {ECO:0000313|EnsemblPlants:GSMUA_Achr1P25330_001};	--	GO:0005634,nucleus; GO:0004518,nuclease activity	Bifunctional nuclease
Ma01_g04420	2.33667	5.14	2.225	1.154	1.7357e-07	1.525e-05	up	Ma01_g04420	phenylalanine ammonia-lyase-like	K10775 phenylalanine ammonia-lyase [EC:4.3.1.24] | (RefSeq) phenylalanine ammonia-lyase-like (A)	PREDICTED: phenylalanine ammonia-lyase-like [Musa acuminata subsp. malaccensis]	RecName: Full=Phenylalanine ammonia-lyase; EC=4.3.1.24;	RecName: Full=Phenylalanine ammonia-lyase {ECO:0000256|RuleBase:RU003955}; EC=4.3.1.24 {ECO:0000256|RuleBase:RU003955};	Phenylalanine and histidine ammonia-lyase	GO:0005737,cytoplasm; GO:0045548,phenylalanine ammonia-lyase activity; GO:0009800,cinnamic acid biosynthetic process; GO:0006559,L-phenylalanine catabolic process	Aromatic amino acid lyase
Ma06_g02360	0.936667	2.04667	2.225	1.154	0.00133447	0.02692	up	Ma06_g02360	transcription factor PCL1-like	K14491 two-component response regulator ARR-B family | (RefSeq) two-component response regulator ARR12-like isoform X1 (A)	PREDICTED: myb family transcription factor EFM-like [Musa acuminata subsp. malaccensis]	RecName: Full=Transcription factor NIGTH1 {ECO:0000305}; AltName: Full=MYB-domain transcription factor NIGT1 homolog 1 {ECO:0000305};	SubName: Full=Uncharacterized protein {ECO:0000313|EnsemblPlants:GSMUA_Achr6P00650_001};	--	GO:0005634,nucleus; GO:0003677,DNA binding; GO:0009740,gibberellic acid mediated signaling pathway; GO:0010452,histone H3-K36 methylation; GO:0048579,negative regulation of long-day photoperiodism, flowering; GO:1903507,negative regulation of nucleic acid-templated transcription; GO:0006355,regulation of transcription, DNA-templated; GO:0009266,response to temperature stimulus; GO:0006351,transcr…	Myb-like DNA-binding domain
Ma09_g09810	208.083	461.477	2.233	1.159	1.92975e-05	0.000872054	up	Ma09_g09810	Ma09_g09810	--	PREDICTED: NAC domain-containing protein 21/22-like isoform X2 [Musa acuminata subsp. malaccensis]	--	SubName: Full=Uncharacterized protein {ECO:0000313|EnsemblPlants:GSMUA_AchrUn_randomP19770_001};	--	--	--
Ma06_g35820	1.99	4.45333	2.251	1.17	9.65418e-07	6.76222e-05	up	Ma06_g35820	laccase-24-like	K05909 laccase [EC:1.10.3.2] | (RefSeq) laccase-24-like (A)	PREDICTED: laccase-24-like [Musa acuminata subsp. malaccensis]	RecName: Full=Laccase-25; EC=1.10.3.2; AltName: Full=Benzenediol:oxygen oxidoreductase 25; AltName: Full=Diphenol oxidase 25; AltName: Full=Urishiol oxidase 25; Flags: Precursor;	SubName: Full=Uncharacterized protein {ECO:0000313|EnsemblPlants:GSMUA_Achr6P33870_001};	Multicopper oxidases	GO:0048046,apoplast; GO:0005507,copper ion binding; GO:0052716,hydroquinone:oxygen oxidoreductase activity; GO:0016722,oxidoreductase activity, oxidizing metal ions; GO:0046274,lignin catabolic process	Multicopper oxidase
Ma09_g20040	24.39	54.5833	2.254	1.173	6.69527e-24	6.25289e-21	up	Ma09_g20040	protein NSP-INTERACTING KINASE 1-like%2C transcript variant X2	K04733 interleukin-1 receptor-associated kinase 4 [EC:2.7.11.1] | (RefSeq) protein NSP-INTERACTING KINASE 2 (A)	PREDICTED: protein NSP-INTERACTING KINASE 1-like [Musa acuminata subsp. malaccensis]	RecName: Full=Protein NSP-INTERACTING KINASE 1 {ECO:0000303|PubMed:15489295}; Short=AtNIK1 {ECO:0000303|PubMed:15489295}; EC=2.7.11.1 {ECO:0000269|PubMed:15489295}; AltName: Full=LRR receptor-like serine/threonine-protein kinase NIK1 {ECO:0000303|PubMed:15489295}; Flags: Precursor;	SubName: Full=protein NSP-INTERACTING KINASE 1-like {ECO:0000313|RefSeq:XP_008783060.1};	--	GO:0005737,cytoplasm; GO:0016021,integral component of membrane; GO:0005654,nucleoplasm; GO:0005886,plasma membrane; GO:0005524,ATP binding; GO:0004672,protein kinase activity; GO:0004675,transmembrane receptor protein serine/threonine kinase activity; GO:0007166,cell surface receptor signaling pathway; GO:0051607,defense response to virus; GO:0040015,negative regulation of multicellular organism…	Leucine Rich repeats (2 copies)
Ma05_g23440	3.16667	7.07	2.26	1.176	4.93664e-08	4.93978e-06	up	Ma05_g23440	Ma05_g23440	K09286 EREBP-like factor | (RefSeq) ethylene-responsive transcription factor 2-like (A)	PREDICTED: ethylene-responsive transcription factor 2-like [Musa acuminata subsp. malaccensis]	RecName: Full=Ethylene-responsive transcription factor 2; Short=NsERF2; AltName: Full=Ethylene-responsive element-binding factor 2; Short=EREBP-2;	SubName: Full=Uncharacterized protein {ECO:0000313|EnsemblPlants:GSMUA_Achr5P21050_001};	--	GO:0005634,nucleus; GO:0003677,DNA binding; GO:0003700,DNA-binding transcription factor activity; GO:0006952,defense response; GO:0009873,ethylene-activated signaling pathway; GO:0006351,transcription, DNA-templated	AP2 domain
Ma06_g34880	1.21333	2.72	2.267	1.181	1.56628e-11	3.18511e-09	up	Ma06_g34880	uncharacterized LOC103989737	--	PREDICTED: uncharacterized protein LOC103989737 [Musa acuminata subsp. malaccensis]	--	SubName: Full=Uncharacterized protein {ECO:0000313|EnsemblPlants:GSMUA_Achr6P33200_001};	--	GO:0016021,integral component of membrane; GO:0055085,transmembrane transport	DUF761-associated sequence motif
Ma08_g21380	0.71	1.59667	2.28	1.189	0.0023467	0.0416867	up	Ma08_g21380	ras-related protein RABA1f	K07905 Ras-related protein Rab-11B | (RefSeq) ras-related protein RABA1f (A)	PREDICTED: ras-related protein RABA1f [Musa acuminata subsp. malaccensis]	RecName: Full=Ras-related protein RABA1f; Short=AtRABA1f;	SubName: Full=Uncharacterized protein {ECO:0000313|EMBL:EMJ13237.1};	GTPase Rab11/YPT3, small G protein superfamily	GO:0005768,endosome; GO:0005886,plasma membrane; GO:0005525,GTP binding; GO:0003924,GTPase activity; GO:0015031,protein transport	Signal recognition particle receptor beta subunit
Ma04_g33330	0.916667	2.07	2.296	1.199	0.000586406	0.014123	up	Ma04_g33330	probable inorganic phosphate transporter 1-8	K08176 MFS transporter, PHS family, inorganic phosphate transporter | (RefSeq) probable inorganic phosphate transporter 1-8 (A)	PREDICTED: probable inorganic phosphate transporter 1-8 [Musa acuminata subsp. malaccensis]	RecName: Full=Probable inorganic phosphate transporter 1-8; Short=OsPT8; Short=OsPht1;8; AltName: Full=H(+)/Pi cotransporter;	SubName: Full=probable inorganic phosphate transporter 1-4 {ECO:0000313|RefSeq:XP_017697642.1};	Inorganic phosphate transporter	GO:0005887,integral component of plasma membrane; GO:0005315,inorganic phosphate transmembrane transporter activity; GO:0015293,symporter activity; GO:0006817,phosphate ion transport	Uncharacterised MFS-type transporter YbfB
Ma01_g20350	88.9667	204.797	2.307	1.206	1.56119e-24	1.78941e-21	up	Ma01_g20350	Ma01_g20350	K01183 chitinase [EC:3.2.1.14] | (RefSeq) acidic endochitinase-like (A)	PREDICTED: acidic endochitinase-like [Musa acuminata subsp. malaccensis]	RecName: Full=Acidic endochitinase; EC=3.2.1.14; Flags: Precursor;	SubName: Full=Uncharacterized protein {ECO:0000313|EnsemblPlants:GSMUA_AchrUn_randomP12350_001};	Chitinase	GO:0005618,cell wall; GO:0005576,extracellular region; GO:0004568,chitinase activity; GO:0006032,chitin catabolic process; GO:0000272,polysaccharide catabolic process	--
Ma04_g15130	46.3367	105.557	2.309	1.207	5.03986e-26	7.4756e-23	up	Ma04_g15130	gibberellin 2-beta-dioxygenase 1-like	K04125 gibberellin 2-oxidase [EC:1.14.11.13] | (RefSeq) gibberellin 2-beta-dioxygenase 1-like (A)	PREDICTED: gibberellin 2-beta-dioxygenase 1-like [Musa acuminata subsp. malaccensis]	RecName: Full=Gibberellin 2-beta-dioxygenase 1; EC=1.14.11.13; AltName: Full=GA 2-oxidase 1; AltName: Full=Gibberellin 2-beta-hydroxylase 1; AltName: Full=Gibberellin 2-oxidase 1; AltName: Full=Protein SLENDER;	SubName: Full=Uncharacterized protein {ECO:0000313|EnsemblPlants:GSMUA_Achr4P15110_001};	Iron/ascorbate family oxidoreductases	GO:0045543,gibberellin 2-beta-dioxygenase activity; GO:0046872,metal ion binding; GO:0009686,gibberellin biosynthetic process	non-haem dioxygenase in morphine synthesis N-terminal
Ma06_g09420	0.523333	1.2	2.32	1.214	7.41077e-05	0.00268878	up	Ma06_g09420	QWRF motif-containing protein 2-like%2C transcript variant X2	K13172 serine/arginine repetitive matrix protein 2 | (RefSeq) uncharacterized protein LOC111450450 isoform X1 (A)	PREDICTED: QWRF motif-containing protein 2-like [Musa acuminata subsp. malaccensis]	RecName: Full=QWRF motif-containing protein 2;	SubName: Full=Uncharacterized protein {ECO:0000313|EnsemblPlants:GSMUA_Achr6P07780_001};	--	--	QWRF family
Ma09_g10480	13.2667	30.54	2.319	1.214	2.1043e-17	1.00117e-14	up	Ma09_g10480	uncharacterized membrane protein YMR155W-like	K14794 ribosomal RNA-processing protein 12 | (RefSeq) hypothetical protein (A)	PREDICTED: uncharacterized protein LOC103997584 [Musa acuminata subsp. malaccensis]	RecName: Full=Protein NUCLEAR FUSION DEFECTIVE 4 {ECO:0000303|PubMed:16698901};	SubName: Full=Uncharacterized protein {ECO:0000313|EnsemblPlants:GSMUA_Achr9P10850_001};	--	GO:0016021,integral component of membrane; GO:0000741,karyogamy; GO:0010197,polar nucleus fusion; GO:0009651,response to salt stress	Major Facilitator Superfamily
Ma03_g08160	1.26333	2.90333	2.322	1.215	0.000497264	0.0124272	up	Ma03_g08160	pathogenesis-related protein 1-like	K05387 glutamate receptor, ionotropic, plant | (RefSeq) LOW QUALITY PROTEIN: glutamate receptor 2.3-like (A)	PREDICTED: pathogenesis-related protein 1-like [Musa acuminata subsp. malaccensis]	RecName: Full=Pathogenesis-related protein 1; Short=AOPR1;	SubName: Full=Uncharacterized protein {ECO:0000313|EnsemblPlants:GSMUA_Achr3P08250_001};	--	GO:0005737,cytoplasm; GO:0006952,defense response; GO:0009607,response to biotic stimulus	Pathogenesis-related protein Bet v I family
Ma03_g03370	9.05667	20.97	2.333	1.222	2.17097e-26	3.91022e-23	up	Ma03_g03370	ubiquitin carboxyl-terminal hydrolase 15-like	K11855 ubiquitin carboxyl-terminal hydrolase 36/42 [EC:3.4.19.12] | (RefSeq) LOW QUALITY PROTEIN: ubiquitin carboxyl-terminal hydrolase 15-like (A)	PREDICTED: LOW QUALITY PROTEIN: ubiquitin carboxyl-terminal hydrolase 15-like [Musa acuminata subsp. malaccensis]	RecName: Full=Ubiquitin carboxyl-terminal hydrolase 15; EC=3.4.19.12; AltName: Full=Deubiquitinating enzyme 15; Short=AtUBP15; AltName: Full=Ubiquitin thioesterase 15; AltName: Full=Ubiquitin-specific-processing protease 15;	SubName: Full=Uncharacterized protein {ECO:0000313|EnsemblPlants:GSMUA_Achr3P03560_001};	Ubiquitin carboxyl-terminal hydrolase	GO:0016021,integral component of membrane; GO:0046872,metal ion binding; GO:0036459,thiol-dependent ubiquitinyl hydrolase activity; GO:0016579,protein deubiquitination; GO:0006511,ubiquitin-dependent protein catabolic process	MYND finger
Ma06_g00910	0.493333	1.15333	2.345	1.229	0.00101319	0.0217065	up	Ma06_g00910	uncharacterized LOC103971054%2C transcript variant X2	K09422 transcription factor MYB, plant | (RefSeq) uncharacterized protein LOC103971054 isoform X1 (A)	PREDICTED: uncharacterized protein LOC103971054 isoform X1 [Musa acuminata subsp. malaccensis]	RecName: Full=Transcription factor CSA {ECO:0000305}; AltName: Full=Myb-related protein CSA {ECO:0000305}; AltName: Full=Protein CARBON STARVED ANTHER {ECO:0000303|PubMed:20305120};	SubName: Full=Uncharacterized protein {ECO:0000313|EnsemblPlants:GSMUA_Achr11P10490_001};	Transcription factor, Myb superfamily	GO:0005634,nucleus; GO:0000981,DNA-binding transcription factor activity, RNA polymerase II-specific; GO:0043565,sequence-specific DNA binding; GO:0001135,RNA polymerase II transcription regulator recruiting activity; GO:0044212,transcription regulatory region DNA binding; GO:0030154,cell differentiation; GO:0006357,regulation of transcription by RNA polymerase II; GO:0006351,transcription, DNA-t…	Myb DNA-binding like
Ma00_g02460	1.26333	2.94333	2.349	1.232	0.000400839	0.0105287	up	Ma00_g02460	calmodulin-like	K02183 calmodulin | (RefSeq) calmodulin-like (A)	PREDICTED: calmodulin-like [Musa acuminata subsp. malaccensis]	RecName: Full=Putative calmodulin-like protein 2; Flags: Precursor;	SubName: Full=calmodulin-like {ECO:0000313|RefSeq:XP_008808702.1};	Calmodulin and related proteins (EF-Hand superfamily)	GO:0016020,membrane; GO:0005509,calcium ion binding	EF-hand domain
Ma07_g05980	5.05333	11.7467	2.356	1.236	1.41514e-12	3.53309e-10	up	Ma07_g05980	BAG family molecular chaperone regulator 2-like%2C transcript variant X1	K09555 BCL2-associated athanogene 1 | (RefSeq) BAG family molecular chaperone regulator 4-like isoform X1 (A)	PREDICTED: BAG family molecular chaperone regulator 1-like [Musa acuminata subsp. malaccensis]	RecName: Full=BAG family molecular chaperone regulator 1; AltName: Full=Bcl-2-associated athanogene 1;	SubName: Full=Uncharacterized protein {ECO:0000313|EnsemblPlants:GSMUA_Achr7P05880_001};	BCL2-associated athanogene-like proteins and related BAG family chaperone regulators	GO:0005829,cytosol; GO:0005739,mitochondrion; GO:0005634,nucleus; GO:0051087,chaperone binding; GO:0071629,cytoplasm protein quality control by the ubiquitin-proteasome system	Ubiquitin-like domain
Ma11_g10960	1.18667	2.75667	2.358	1.237	0.000283264	0.00797186	up	Ma11_g10960	endoplasmic reticulum oxidoreductin-1-like%2C transcript variant X3	K10950 ERO1-like protein alpha [EC:1.8.4.-] | (RefSeq) endoplasmic reticulum oxidoreductin-1-like isoform X1 (A)	PREDICTED: endoplasmic reticulum oxidoreductin-1-like isoform X1 [Musa acuminata subsp. malaccensis]	RecName: Full=Endoplasmic reticulum oxidoreductin-1; EC=1.8.4.-; Flags: Precursor;	SubName: Full=Uncharacterized protein {ECO:0000313|EnsemblPlants:GSMUA_AchrUn_randomP00290_001};	Endoplasmic reticulum membrane-associated oxidoreductin involved in disulfide bond formation	GO:0005783,endoplasmic reticulum; GO:0005789,endoplasmic reticulum membrane; GO:0016671,oxidoreductase activity, acting on a sulfur group of donors, disulfide as acceptor; GO:0003756,protein disulfide isomerase activity; GO:0015035,protein disulfide oxidoreductase activity; GO:0006464,cellular protein modification process; GO:0034975,protein folding in endoplasmic reticulum; GO:0051604,protein ma…	Endoplasmic Reticulum Oxidoreductin 1 (ERO1)
Ma04_g32950	0.863333	2.02333	2.36	1.239	9.98836e-05	0.00339901	up	Ma04_g32950	uncharacterized LOC103982660	K19755 radial spoke head protein 1 | (RefSeq) MORN repeat-containing protein 4-like (A)	PREDICTED: uncharacterized protein LOC103982660 [Musa acuminata subsp. malaccensis]	RecName: Full=Phosphatidylinositol 4-phosphate 5-kinase 8; Short=AtPIP5K8; EC=2.7.1.68; AltName: Full=1-phosphatidylinositol 4-phosphate kinase 8; AltName: Full=Diphosphoinositide kinase 8; AltName: Full=PtdIns(4)P-5-kinase 8;	SubName: Full=Uncharacterized protein {ECO:0000313|EnsemblPlants:GSMUA_Achr4P26370_001};	Junctional membrane complex protein Junctophilin and related MORN repeat proteins	GO:0016308,1-phosphatidylinositol-4-phosphate 5-kinase activity; GO:0005524,ATP binding	MORN repeat
Ma09_g24200	4.93	11.5133	2.366	1.242	0.00126173	0.0258246	up	Ma09_g24200	Ma09_g24200	K00472 prolyl 4-hydroxylase [EC:1.14.11.2] | (RefSeq) probable prolyl 4-hydroxylase 3 (A)	PREDICTED: probable prolyl 4-hydroxylase 3 [Musa acuminata subsp. malaccensis]	RecName: Full=Probable prolyl 4-hydroxylase 3 {ECO:0000305}; Short=AtP4H3 {ECO:0000303|Ref.5}; EC=1.14.11.2 {ECO:0000305};	SubName: Full=Uncharacterized protein {ECO:0000313|EnsemblPlants:GSMUA_Achr9P23730_001};	Prolyl 4-hydroxylase alpha subunit	GO:0005789,endoplasmic reticulum membrane; GO:0005768,endosome; GO:0005794,Golgi apparatus; GO:0016021,integral component of membrane; GO:0005802,trans-Golgi network; GO:0005506,iron ion binding; GO:0031418,L-ascorbic acid binding; GO:0004656,procollagen-proline 4-dioxygenase activity	--
Ma01_g15140	3.22	7.55333	2.373	1.247	6.44041e-10	9.96327e-08	up	Ma01_g15140	Ma01_g15140	--	PREDICTED: uncharacterized protein LOC103991310 isoform X1 [Musa acuminata subsp. malaccensis]	--	SubName: Full=Uncharacterized protein {ECO:0000313|EnsemblPlants:GSMUA_Achr1P21780_001};	--	--	--
Ma02_g16140	61.5167	145.723	2.378	1.25	2.62436e-08	2.86489e-06	up	Ma02_g16140	polygalacturonase At1g48100-like	K01213 galacturan 1,4-alpha-galacturonidase [EC:3.2.1.67] | (RefSeq) polygalacturonase At1g48100-like (A)	PREDICTED: polygalacturonase At1g48100-like [Musa acuminata subsp. malaccensis]	RecName: Full=Polygalacturonase At1g48100; Short=PG; EC=3.2.1.15; AltName: Full=Pectinase At1g48100; Flags: Precursor;	SubName: Full=Uncharacterized protein {ECO:0000313|EnsemblPlants:GSMUA_Achr2P14330_001};	--	GO:0005618,cell wall; GO:0005576,extracellular region; GO:0004650,polygalacturonase activity; GO:0005975,carbohydrate metabolic process; GO:0009831,plant-type cell wall modification involved in multidimensional cell growth	N terminal extension of bacteriophage endosialidase
Ma03_g00910	0.496667	1.18	2.39	1.257	0.000799229	0.0180163	up	Ma03_g00910	oryzain alpha chain-like	K16292 KDEL-tailed cysteine endopeptidase [EC:3.4.22.-] | (RefSeq) hypothetical protein (A)	PREDICTED: oryzain alpha chain [Musa acuminata subsp. malaccensis]	RecName: Full=Oryzain alpha chain; EC=3.4.22.-; Flags: Precursor;	SubName: Full=Uncharacterized protein {ECO:0000313|EnsemblPlants:GSMUA_Achr3P01000_001};	Cysteine proteinase Cathepsin L	GO:0005615,extracellular space; GO:0005764,lysosome; GO:0004197,cysteine-type endopeptidase activity; GO:0051603,proteolysis involved in cellular protein catabolic process	Peptidase C1-like family
Ma03_g09880	16.12	38.1033	2.39	1.257	0.00159543	0.0311621	up	Ma03_g09880	Ma03_g09880	K01568 pyruvate decarboxylase [EC:4.1.1.1] | (RefSeq) pyruvate decarboxylase 1 (A)	PREDICTED: pyruvate decarboxylase 1 [Musa acuminata subsp. malaccensis]	RecName: Full=Pyruvate decarboxylase 2; Short=PDC; EC=4.1.1.1;	SubName: Full=pyruvate decarboxylase 1 {ECO:0000313|RefSeq:XP_008775408.1};	Thiamine pyrophosphate-requiring enzyme	GO:0000287,magnesium ion binding; GO:0004737,pyruvate decarboxylase activity; GO:0030976,thiamine pyrophosphate binding	--
Ma03_g26150	0.406667	0.97	2.399	1.263	0.00055197	0.0135262	up	Ma03_g26150	cytochrome P450 94A1-like	K20769 fatty acid omega-hydroxylase [EC:1.14.-.-] | (RefSeq) cytochrome P450 94A1-like (A)	PREDICTED: cytochrome P450 94A1-like [Musa acuminata subsp. malaccensis]	RecName: Full=Cytochrome P450 94A1; EC=1.14.-.-; AltName: Full=P450-dependent fatty acid omega-hydroxylase;	SubName: Full=cytochrome P450 94A1-like {ECO:0000313|RefSeq:XP_008810187.1};	Cytochrome P450 CYP4/CYP19/CYP26 subfamilies	GO:0005789,endoplasmic reticulum membrane; GO:0016021,integral component of membrane; GO:0020037,heme binding; GO:0005506,iron ion binding; GO:0004497,monooxygenase activity; GO:0016705,oxidoreductase activity, acting on paired donors, with incorporation or reduction of molecular oxygen	Cytochrome P450
Ma01_g18460	0.54	1.27333	2.413	1.271	7.32778e-05	0.00267443	up	Ma01_g18460	WEB family protein At5g16730%2C chloroplastic-like	K12811 ATP-dependent RNA helicase DDX46/PRP5 [EC:3.6.4.13] | (RefSeq) uncharacterized protein LOC106427234 (A)	PREDICTED: WEB family protein At5g16730, chloroplastic-like [Musa acuminata subsp. malaccensis]	RecName: Full=WEB family protein At5g16730, chloroplastic; Flags: Precursor;	SubName: Full=Uncharacterized protein {ECO:0000313|EnsemblPlants:GSMUA_Achr1P24000_001};	--	GO:0009507,chloroplast; GO:0005875,microtubule associated complex; GO:0000795,synaptonemal complex; GO:0007131,reciprocal meiotic recombination	--
Ma08_g32950	2.77667	6.66667	2.416	1.272	5.82914e-12	1.2563e-09	up	Ma08_g32950	protein trichome berefringence-like 7%2C transcript variant X2	K23877 xyloglucan O-acetyltransferase | (RefSeq) protein ALTERED XYLOGLUCAN 4-like (A)	PREDICTED: protein trichome berefringence-like 7 isoform X1 [Musa acuminata subsp. malaccensis]	RecName: Full=Protein trichome berefringence-like 7;	SubName: Full=Uncharacterized protein {ECO:0000313|EnsemblPlants:GSMUA_Achr8P32650_001};	--	GO:0005794,Golgi apparatus; GO:0016021,integral component of membrane; GO:0016413,O-acetyltransferase activity; GO:0071554,cell wall organization or biogenesis	PMR5 N terminal Domain
Ma05_g18070	0.636667	1.53	2.422	1.276	7.3652e-05	0.00267995	up	Ma05_g18070	zeaxanthin epoxidase%2C chloroplastic-like	K00480 salicylate hydroxylase [EC:1.14.13.1] | (RefSeq) 6-methylsalicylic acid decarboxylase atA-like (A)	PREDICTED: uncharacterized protein LOC103985255 [Musa acuminata subsp. malaccensis]	RecName: Full=Monooxygenase 2 {ECO:0000303|PubMed:10216258}; Short=AtMO2 {ECO:0000303|PubMed:10216258}; EC=1.14.13.-;	SubName: Full=Uncharacterized protein {ECO:0000313|EnsemblPlants:GSMUA_Achr5P17350_001};	Kynurenine 3-monooxygenase and related flavoprotein monooxygenases	GO:0071949,FAD binding; GO:0004497,monooxygenase activity; GO:0002239,response to oomycetes; GO:0044550,secondary metabolite biosynthetic process	FAD dependent oxidoreductase
Ma09_g30650	96.9267	232.523	2.424	1.277	8.8268e-08	8.24358e-06	up	Ma09_g30650	Ma09_g30650	--	PREDICTED: uncharacterized protein LOC103999543 [Musa acuminata subsp. malaccensis]	--	SubName: Full=Uncharacterized protein {ECO:0000313|EnsemblPlants:GSMUA_Achr9P30090_001};	--	--	Wound-induced protein
Ma05_g17620	2.32333	5.57667	2.429	1.28	0.00284653	0.0482704	up	Ma05_g17620	Ma05_g17620	--	PREDICTED: uncharacterized protein LOC108951933 [Musa acuminata subsp. malaccensis]	--	SubName: Full=Uncharacterized protein {ECO:0000313|EnsemblPlants:GSMUA_AchrUn_randomP09430_001};	Predicted hydrolase involved in interstrand cross-link repair	--	--
Ma10_g28480	0.466667	1.12333	2.448	1.291	4.21038e-06	0.000239659	up	Ma10_g28480	ABC transporter C family member 3-like%2C transcript variant X1	K05666 ATP-binding cassette, subfamily C (CFTR/MRP), member 2 | (RefSeq) ABC transporter C family member 3-like isoform X1 (A)	PREDICTED: ABC transporter C family member 3-like [Musa acuminata subsp. malaccensis]	RecName: Full=ABC transporter C family member 3; Short=ABC transporter ABCC.3; Short=AtABCC3; EC=3.6.3.44; AltName: Full=ATP-energized glutathione S-conjugate pump 3; AltName: Full=Glutathione S-conjugate-transporting ATPase 3; AltName: Full=Multidrug resistance-associated protein 3;	SubName: Full=ABC transporter C family member 3-like {ECO:0000313|RefSeq:XP_008792064.2};	Multidrug resistance-associated protein/mitoxantrone resistance protein, ABC superfamily	GO:0048046,apoplast; GO:0016021,integral component of membrane; GO:0000325,plant-type vacuole; GO:0009506,plasmodesma; GO:0005774,vacuolar membrane; GO:0005773,vacuole; GO:0005524,ATP binding; GO:0042626,ATPase activity, coupled to transmembrane movement of substances; GO:0010290,chlorophyll catabolite transmembrane transporter activity; GO:0015431,glutathione S-conjugate-exporting ATPase activit…	AAA ATPase domain
Ma04_g22650	0.63	1.53667	2.462	1.3	1.75702e-05	0.000805544	up	Ma04_g22650	MLO-like protein 9%2C transcript variant X1	K08472 mlo protein | (RefSeq) MLO-like protein 9 isoform X1 (A)	PREDICTED: MLO-like protein 9 isoform X1 [Musa acuminata subsp. malaccensis]	RecName: Full=MLO-like protein 7; Short=AtMlo7; AltName: Full=Protein NORTIA;	SubName: Full=Uncharacterized protein {ECO:0000313|EnsemblPlants:GSMUA_Achr1P02860_001};	--	GO:0005737,cytoplasm; GO:0012505,endomembrane system; GO:0016021,integral component of membrane; GO:0005886,plasma membrane; GO:0005516,calmodulin binding; GO:0006952,defense response; GO:0010483,pollen tube reception; GO:0009607,response to biotic stimulus	Mlo family
Ma07_g27110	0.456667	1.12333	2.463	1.3	0.000696855	0.0162402	up	Ma07_g27110	scopoletin glucosyltransferase-like	K23260 scopoletin glucosyltransferase [EC:2.4.1.128] | (RefSeq) scopoletin glucosyltransferase-like (A)	PREDICTED: scopoletin glucosyltransferase-like [Musa acuminata subsp. malaccensis]	RecName: Full=Scopoletin glucosyltransferase; EC=2.4.1.128; AltName: Full=Phenylpropanoid:glucosyltransferase 1;	RecName: Full=Glycosyltransferase {ECO:0000256|RuleBase:RU362057}; EC=2.4.1.- {ECO:0000256|RuleBase:RU362057};	UDP-glucuronosyl and UDP-glucosyl transferase	GO:0042802,identical protein binding; GO:0050275,scopoletin glucosyltransferase activity; GO:0008152,metabolic process	UDP-glucoronosyl and UDP-glucosyl transferase
Ma02_g15060	85.04	208.407	2.478	1.309	3.03607e-26	5.10383e-23	up	Ma02_g15060	pathogenesis-related protein 1-like	K13449 pathogenesis-related protein 1 | (RefSeq) pathogenesis-related protein 1-like (A)	PREDICTED: pathogenesis-related protein 1-like [Musa acuminata subsp. malaccensis]	RecName: Full=Pathogenesis-related protein PRMS; Flags: Precursor;	SubName: Full=Uncharacterized protein {ECO:0000313|EnsemblPlants:GSMUA_Achr2P13220_001};	Defense-related protein containing SCP domain	GO:0005576,extracellular region; GO:0006952,defense response; GO:0009607,response to biotic stimulus	Cysteine-rich secretory protein family
Ma01_g03230	6.1	15.0333	2.498	1.321	2.50962e-20	1.75785e-17	up	Ma01_g03230	probable E3 ubiquitin-protein ligase XBOS33	K19044 E3 ubiquitin-protein ligase XBAT32/33 [EC:2.3.2.27] | (RefSeq) probable E3 ubiquitin-protein ligase XBOS33 (A)	PREDICTED: probable E3 ubiquitin-protein ligase XBOS33 [Musa acuminata subsp. malaccensis]	RecName: Full=Probable E3 ubiquitin-protein ligase XBOS33; EC=2.3.2.27; AltName: Full=Ankyrin repeat domain and RING finger-containing protein XBOS33; AltName: Full=RING-type E3 ubiquitin transferase XBOS33; AltName: Full=XB3 protein homolog 3;	SubName: Full=Uncharacterized protein {ECO:0000313|EnsemblPlants:GSMUA_Achr1P07900_001};	--	GO:0046872,metal ion binding; GO:0016740,transferase activity; GO:0016567,protein ubiquitination	Zinc finger, C3HC4 type (RING finger)
Ma10_g12250	4.74333	11.7167	2.505	1.325	5.32036e-21	3.83309e-18	up	Ma10_g12250	transcription factor ICE1	K16190 glucuronokinase [EC:2.7.1.43] | (RefSeq) transcription factor ABORTED MICROSPORES-like (A)	PREDICTED: transcription factor ICE1 [Musa acuminata subsp. malaccensis]	RecName: Full=Transcription factor ICE1; AltName: Full=Basic helix-loop-helix protein 116; Short=AtbHLH116; Short=bHLH 116; AltName: Full=Inducer of CBF expression 1; AltName: Full=Transcription factor EN 45; AltName: Full=Transcription factor SCREAM; AltName: Full=bHLH transcription factor bHLH116;	SubName: Full=Inducer of CBF expression 1-6 {ECO:0000313|EMBL:AGF25264.1};	--	GO:0005634,nucleus; GO:0003677,DNA binding; GO:0003700,DNA-binding transcription factor activity; GO:0046983,protein dimerization activity; GO:0045893,positive regulation of transcription, DNA-templated; GO:0009409,response to cold; GO:0050826,response to freezing; GO:0010440,stomatal lineage progression; GO:0006351,transcription, DNA-templated	Helix-loop-helix DNA-binding domain
Ma07_g08700	0.456667	1.13333	2.509	1.327	0.000904436	0.019953	up	Ma07_g08700	uncharacterized LOC103991200%2C transcript variant X2	K07897 Ras-related protein Rab-7A | (RefSeq) ras-related protein Rab7-like (A)	PREDICTED: uncharacterized protein LOC103991200 isoform X1 [Musa acuminata subsp. malaccensis]	--	SubName: Full=Uncharacterized protein {ECO:0000313|EnsemblPlants:GSMUA_Achr7P08860_001};	--	GO:0016021,integral component of membrane; GO:0005773,vacuole	Protein of unknown function (DUF1475)
Ma04_g03810	16.2333	40.0867	2.512	1.329	2.52082e-19	1.58912e-16	up	Ma04_g03810	LOB domain-containing protein 41-like	K13945 LOB domain-containing protein 29 | (RefSeq) LOB domain-containing protein 14 (A)	PREDICTED: LOB domain-containing protein 41-like [Musa acuminata subsp. malaccensis]	RecName: Full=LOB domain-containing protein 41; AltName: Full=ASYMMETRIC LEAVES 2-like protein 38; Short=AS2-like protein 38;	SubName: Full=Uncharacterized protein {ECO:0000313|EnsemblPlants:GSMUA_Achr4P03700_001};	--	GO:0006355,regulation of transcription, DNA-templated	Lateral organ boundaries (LOB) domain
Ma10_g08410	4.00333	10.0033	2.516	1.331	5.28799e-12	1.1495e-09	up	Ma10_g08410	uncharacterized LOC104000576	--	PREDICTED: uncharacterized protein LOC104000576 [Musa acuminata subsp. malaccensis]	--	SubName: Full=Uncharacterized protein {ECO:0000313|EnsemblPlants:GSMUA_Achr10P07310_001};	--	--	Arabidopsis protein of unknown function
Ma07_g19640	7.52333	18.8033	2.53	1.339	1.13215e-18	6.48826e-16	up	Ma07_g19640	trans-cinnamate 4-monooxygenase-like	K00487 trans-cinnamate 4-monooxygenase [EC:1.14.13.11] | (RefSeq) trans-cinnamate 4-monooxygenase-like (A)	PREDICTED: trans-cinnamate 4-monooxygenase-like [Musa acuminata subsp. malaccensis]	RecName: Full=Trans-cinnamate 4-monooxygenase; EC=1.14.13.11; AltName: Full=Cinnamic acid 4-hydroxylase; Short=C4H; Short=CA4H; AltName: Full=Cytochrome P450 73; AltName: Full=Cytochrome P450C4H;	SubName: Full=Uncharacterized protein {ECO:0000313|EnsemblPlants:GSMUA_Achr7P18320_001};	Cytochrome P450 CYP2 subfamily	GO:0020037,heme binding; GO:0005506,iron ion binding; GO:0016710,trans-cinnamate 4-monooxygenase activity	Cytochrome P450
Ma08_g15300	0.983333	2.46	2.534	1.341	8.44108e-09	1.03325e-06	up	Ma08_g15300	probable WRKY transcription factor 42%2C transcript variant X2	K18834 WRKY transcription factor 1 | (RefSeq) WRKY transcription factor 1-like (A)	PREDICTED: WRKY transcription factor 42 isoform X1 [Musa acuminata subsp. malaccensis]	RecName: Full=WRKY transcription factor 42 {ECO:0000303|Ref.1}; AltName: Full=WRKY DNA-binding protein 42 {ECO:0000303|Ref.1};	SubName: Full=Uncharacterized protein {ECO:0000313|EnsemblPlants:GSMUA_Achr8P15080_001};	--	GO:0005634,nucleus; GO:0003700,DNA-binding transcription factor activity; GO:0043565,sequence-specific DNA binding; GO:0044212,transcription regulatory region DNA binding; GO:0045892,negative regulation of transcription, DNA-templated; GO:0006351,transcription, DNA-templated	WRKY DNA -binding domain
Ma04_g13810	41.6	104.437	2.542	1.346	1.89092e-23	1.70291e-20	up	Ma04_g13810	LOB domain-containing protein 41-like	K13945 LOB domain-containing protein 29 | (RefSeq) LOB domain-containing protein 14 (A)	PREDICTED: LOB domain-containing protein 41-like [Musa acuminata subsp. malaccensis]	RecName: Full=LOB domain-containing protein 41; AltName: Full=ASYMMETRIC LEAVES 2-like protein 38; Short=AS2-like protein 38;	SubName: Full=LOB domain-containing protein 41-like {ECO:0000313|RefSeq:XP_008799243.1};	--	GO:0006355,regulation of transcription, DNA-templated	Lateral organ boundaries (LOB) domain
Ma04_g33920	0.746667	1.89	2.546	1.348	0.00015883	0.00487234	up	Ma04_g33920	Ma04_g33920	K09422 transcription factor MYB, plant | (RefSeq) myb-related protein Zm1-like (A)	PREDICTED: myb-related protein Zm1-like [Musa acuminata subsp. malaccensis]	RecName: Full=Myb-related protein Zm1;	SubName: Full=Uncharacterized protein {ECO:0000313|EnsemblPlants:GSMUA_Achr4P27350_001};	Transcription factor, Myb superfamily	GO:0005634,nucleus; GO:0003677,DNA binding; GO:0006355,regulation of transcription, DNA-templated; GO:0006351,transcription, DNA-templated	--
Ma03_g16930	2.20667	5.60333	2.559	1.356	0.000119553	0.00388987	up	Ma03_g16930	Ma03_g16930	--	hypothetical protein ACMD2_11050 [Ananas comosus]	--	SubName: Full=Uncharacterized protein {ECO:0000313|EnsemblPlants:GSMUA_AchrUn_randomP14340_001};	--	--	--
Ma10_g28540	4.71	11.91	2.569	1.361	0.000711009	0.0164938	up	Ma10_g28540	uncharacterized LOC103969469	K03921 acyl-[acyl-carrier-protein] desaturase [EC:1.14.19.2 1.14.19.11 1.14.19.26] | (RefSeq) Acyl-[acyl-carrier-protein] desaturase 5, chloroplastic (A)	PREDICTED: myb family transcription factor EFM [Musa acuminata subsp. malaccensis]	RecName: Full=Myb family transcription factor EFM {ECO:0000303|PubMed:25132385}; AltName: Full=MYB-domain transcription factor HHO4 {ECO:0000305}; AltName: Full=Protein EARLY FLOWERING MYB {ECO:0000303|PubMed:25132385}; AltName: Full=Protein HRS1 HOMOLOG 4 {ECO:0000305};	SubName: Full=Uncharacterized protein {ECO:0000313|EnsemblPlants:GSMUA_Achr10P28540_001};	--	GO:0005634,nucleus; GO:0003677,DNA binding; GO:0003700,DNA-binding transcription factor activity; GO:0009908,flower development; GO:0009740,gibberellic acid mediated signaling pathway; GO:0010452,histone H3-K36 methylation; GO:0048579,negative regulation of long-day photoperiodism, flowering; GO:1903507,negative regulation of nucleic acid-templated transcription; GO:0006355,regulation of transcri…	Myb-like DNA-binding domain
Ma04_g31690	32.9367	83.49	2.57	1.362	5.22238e-05	0.00202908	up	Ma04_g31690	pheophorbide a oxygenase%2C chloroplastic	K13071 pheophorbide a oxygenase [EC:1.14.15.17] | (RefSeq) pheophorbide a oxygenase, chloroplastic (A)	PREDICTED: pheophorbide a oxygenase, chloroplastic [Musa acuminata subsp. malaccensis]	RecName: Full=Pheophorbide a oxygenase, chloroplastic; Short=AtPaO; Short=Pheide a oxygenase; EC=1.14.15.17 {ECO:0000269|PubMed:14657372}; AltName: Full=Accelerated cell death 1; AltName: Full=Lethal leaf-spot 1 homolog; Short=Lls1; Flags: Precursor;	RecName: Full=Cyclin-dependent kinases regulatory subunit {ECO:0000256|RuleBase:RU311113};	--	GO:0009507,chloroplast; GO:0009941,chloroplast envelope; GO:0009706,chloroplast inner membrane; GO:0009534,chloroplast thylakoid; GO:0009535,chloroplast thylakoid membrane; GO:0051537,2 iron, 2 sulfur cluster binding; GO:0010277,chlorophyllide a oxygenase [overall] activity; GO:0051536,iron-sulfur cluster binding; GO:0046872,metal ion binding; GO:0032441,pheophorbide a oxygenase activity; GO:0008…	Rieske [2Fe-2S] domain
Ma05_g17930	3.7	9.52333	2.603	1.38	4.57942e-13	1.28305e-10	up	Ma05_g17930	Ma05_g17930	--	--	--	SubName: Full=Uncharacterized protein {ECO:0000313|EnsemblPlants:GSMUA_Achr5P17070_001};	--	--	--
Ma09_g05970	1.43667	3.69333	2.613	1.385	6.42814e-06	0.000344144	up	Ma09_g05970	uncharacterized LOC103997072	K03539 ribonuclease P/MRP protein subunit RPP1 [EC:3.1.26.5] | (RefSeq) uncharacterized LOC105046161 (A)	PREDICTED: uncharacterized protein LOC103997072 [Musa acuminata subsp. malaccensis]	RecName: Full=Zinc finger protein CONSTANS {ECO:0000303|PubMed:7697715};	SubName: Full=Uncharacterized protein {ECO:0000313|EnsemblPlants:GSMUA_Achr9P06150_001};	--	GO:0005634,nucleus; GO:0003677,DNA binding; GO:0003700,DNA-binding transcription factor activity; GO:0008270,zinc ion binding; GO:0030154,cell differentiation; GO:0010018,far-red light signaling pathway; GO:0009908,flower development; GO:0009909,regulation of flower development; GO:0010218,response to far red light; GO:0006351,transcription, DNA-templated	CCT motif
Ma11_g06560	8.63	22.4333	2.622	1.391	1.50767e-18	8.26463e-16	up	Ma11_g06560	uncharacterized LOC103970920	K22736 vacuolar iron transporter family protein | (RefSeq) vacuolar iron transporter homolog 3-like (A)	PREDICTED: uncharacterized protein LOC103970920 [Musa acuminata subsp. malaccensis]	--	SubName: Full=Uncharacterized protein {ECO:0000313|EnsemblPlants:GSMUA_Achr11P06900_001};	--	GO:0016021,integral component of membrane	RTA1 like protein
Ma06_g16420	1.98	5.16667	2.625	1.392	6.67404e-07	4.83599e-05	up	Ma06_g16420	uncharacterized LOC103987848%2C transcript variant X1	--	PREDICTED: uncharacterized protein LOC103987848 [Musa acuminata subsp. malaccensis]	--	SubName: Full=Uncharacterized protein {ECO:0000313|EnsemblPlants:GSMUA_Achr10P13980_001};	Nuclear localization sequence binding protein	--	--
Ma03_g12500	17.2467	44.75	2.656	1.409	0.000125614	0.00402988	up	Ma03_g12500	probable boron transporter 2%2C transcript variant X1	K06573 solute carrier family 4 (anion exchanger), member 1 | (RefSeq) BOR1; borate transporter (A)	PREDICTED: probable boron transporter 2 [Musa acuminata subsp. malaccensis]	RecName: Full=Probable boron transporter 2;	SubName: Full=Uncharacterized protein {ECO:0000313|EnsemblPlants:GSMUA_Achr3P12750_001};	Na+-independent Cl/HCO3 exchanger AE1 and related transporters (SLC4 family)	GO:0005887,integral component of plasma membrane; GO:0005886,plasma membrane; GO:0015301,anion:anion antiporter activity; GO:0005452,inorganic anion exchanger activity; GO:0051453,regulation of intracellular pH; GO:0048364,root development	HCO3- transporter family
Ma08_g29550	21.83	57.53	2.657	1.41	5.66812e-40	4.76424e-36	up	Ma08_g29550	Ma08_g29550	--	--	--	SubName: Full=Uncharacterized protein {ECO:0000313|EnsemblPlants:GSMUA_Achr8P29030_001};	--	--	--
Ma08_g34470	0.53	1.40333	2.671	1.418	6.96287e-05	0.0025669	up	Ma08_g34470	transcription factor bHLH93-like%2C transcript variant X2	K13422 transcription factor MYC2 | (RefSeq) transcription factor MYC4-like (A)	PREDICTED: transcription factor bHLH93-like [Musa acuminata subsp. malaccensis]	RecName: Full=Transcription factor bHLH93; AltName: Full=Basic helix-loop-helix protein 93; Short=AtbHLH93; Short=bHLH 93; AltName: Full=Transcription factor EN 47; AltName: Full=bHLH transcription factor bHLH093;	SubName: Full=Uncharacterized protein {ECO:0000313|EnsemblPlants:GSMUA_Achr8P34120_001};	--	GO:0005634,nucleus; GO:0003677,DNA binding; GO:0003700,DNA-binding transcription factor activity; GO:0046983,protein dimerization activity; GO:0045487,gibberellin catabolic process; GO:0007275,multicellular organism development; GO:0010371,regulation of gibberellin biosynthetic process; GO:0006351,transcription, DNA-templated	Helix-loop-helix DNA-binding domain
Ma02_g10270	29.0033	76.1567	2.675	1.42	4.29907e-07	3.34585e-05	up	Ma02_g10270	2-aminoethanethiol dioxygenase-like%2C transcript variant X2	K10712 cysteamine dioxygenase [EC:1.13.11.19] | (RefSeq) plant cysteine oxidase 2-like isoform X1 (A)	PREDICTED: plant cysteine oxidase 2-like isoform X1 [Musa acuminata subsp. malaccensis]	RecName: Full=Plant cysteine oxidase 2 {ECO:0000303|PubMed:24599061}; EC=1.13.11.20;	SubName: Full=Uncharacterized protein {ECO:0000313|EnsemblPlants:GSMUA_Achr2P08400_001};	Uncharacterized conserved protein	GO:0005829,cytosol; GO:0005634,nucleus; GO:0017172,cysteine dioxygenase activity; GO:0046872,metal ion binding; GO:0070483,detection of hypoxia; GO:0018171,peptidyl-cysteine oxidation; GO:0001666,response to hypoxia	PCO_ADO
Ma07_g08500	3.49	9.30333	2.693	1.429	1.62338e-07	1.43632e-05	up	Ma07_g08500	Ma07_g08500	--	hypothetical protein SETIT_024718mg, partial [Setaria italica]	--	SubName: Full=Uncharacterized protein {ECO:0000313|EnsemblPlants:GSMUA_Achr7P08520_001};	--	--	Cysteine-rich TM module stress tolerance
Ma09_g30630	19.2967	52.2233	2.733	1.45	1.41807e-29	3.97312e-26	up	Ma09_g30630	Ma09_g30630	--	PREDICTED: uncharacterized protein LOC103999544 [Musa acuminata subsp. malaccensis]	--	SubName: Full=Uncharacterized protein {ECO:0000313|EnsemblPlants:GSMUA_Achr9P30060_001};	--	--	Wound-induced protein
Ma02_g05880	2.09333	5.68	2.737	1.453	7.2705e-17	3.2738e-14	up	Ma02_g05880	myb-related protein 3R-1-like%2C transcript variant X1	K09422 transcription factor MYB, plant | (RefSeq) uncharacterized LOC105042862 (A)	PREDICTED: uncharacterized protein LOC103971496 [Musa acuminata subsp. malaccensis]	RecName: Full=Transcription factor MYB3R-2 {ECO:0000305}; AltName: Full=Myb-related protein MYB3R-2 {ECO:0000305}; Short=OsMYB3R-2 {ECO:0000303|PubMed:17293435};	SubName: Full=transcriptional activator Myb-like isoform X1 {ECO:0000313|RefSeq:XP_017698696.1};	Transcription factor, Myb superfamily	GO:0005634,nucleus; GO:0000981,DNA-binding transcription factor activity, RNA polymerase II-specific; GO:0043565,sequence-specific DNA binding; GO:0001135,RNA polymerase II transcription regulator recruiting activity; GO:0044212,transcription regulatory region DNA binding; GO:0030154,cell differentiation; GO:1901002,positive regulation of response to salt stress; GO:1902584,positive regulation of…	TRF2-interacting telomeric protein/Rap1 - C terminal domain
Ma08_g16980	1.32	3.60333	2.75	1.46	3.3805e-19	2.07909e-16	up	Ma08_g16980	probable leucine-rich repeat receptor-like protein kinase At5g49770	K04733 interleukin-1 receptor-associated kinase 4 [EC:2.7.11.1] | (RefSeq) probable leucine-rich repeat receptor-like protein kinase At5g49770 (A)	PREDICTED: probable leucine-rich repeat receptor-like protein kinase At5g49770 [Musa acuminata subsp. malaccensis]	RecName: Full=Probable leucine-rich repeat receptor-like protein kinase At5g49770; EC=2.7.11.1; Flags: Precursor;	SubName: Full=Uncharacterized protein {ECO:0000313|EnsemblPlants:GSMUA_AchrUn_randomP15660_001};	--	GO:0016021,integral component of membrane; GO:0005524,ATP binding; GO:0004674,protein serine/threonine kinase activity	Giardia variant-specific surface protein
Ma10_g00450	0.24	0.656667	2.754	1.461	0.00168556	0.032445	up	Ma10_g00450	Ma10_g00450	K20718 LRR receptor-like serine/threonine-protein kinase ERECTA [EC:2.7.11.1] | (RefSeq) LRR receptor-like serine/threonine-protein kinase ERL1 (A)	PREDICTED: LRR receptor-like serine/threonine-protein kinase FLS2 [Musa acuminata subsp. malaccensis]	RecName: Full=Leucine-rich repeat receptor-like protein kinase PXL1; EC=2.7.11.1; AltName: Full=Protein PHLOEM INTERCALATED WITH XYLEM-LIKE 1; Flags: Precursor;	SubName: Full=Uncharacterized protein {ECO:0000313|EnsemblPlants:GSMUA_AchrUn_randomP03680_001};	--	GO:0016021,integral component of membrane; GO:0005886,plasma membrane; GO:0005524,ATP binding; GO:0004674,protein serine/threonine kinase activity; GO:0030154,cell differentiation; GO:0010087,phloem or xylem histogenesis; GO:0010067,procambium histogenesis	Leucine Rich repeat
Ma08_g12680	0.796667	2.17333	2.761	1.465	5.44268e-06	0.000295146	up	Ma08_g12680	RING finger and CHY zinc finger domain-containing protein 1%2C transcript variant X1	K10144 RING finger and CHY zinc finger domain-containing protein 1 [EC:2.3.2.27] | (RefSeq) E3 ubiquitin-protein ligase MIEL1 (A)	PREDICTED: E3 ubiquitin-protein ligase MIEL1 [Musa acuminata subsp. malaccensis]	RecName: Full=E3 ubiquitin-protein ligase RZFP34 {ECO:0000305}; EC=2.3.2.27 {ECO:0000269|PubMed:26508764}; AltName: Full=CHY zinc-finger and RING protein 1 {ECO:0000303|PubMed:26508764}; AltName: Full=RING zinc-finger protein 34 {ECO:0000305}; AltName: Full=RZFP34 protein homolog {ECO:0000303|PubMed:25002225}; Short=AtRZPF34 {ECO:0000303|PubMed:25002225};	SubName: Full=Uncharacterized protein {ECO:0000313|EnsemblPlants:GSMUA_Achr8P12910_001};	Zn-finger protein	GO:0005783,endoplasmic reticulum; GO:0005634,nucleus; GO:0016740,transferase activity; GO:0008270,zinc ion binding; GO:0016567,protein ubiquitination; GO:1902456,regulation of stomatal opening	RING-like zinc finger
Ma03_g00810	3.47667	9.43333	2.762	1.466	0.00218962	0.0396364	up	Ma03_g00810	uncharacterized LOC103977255	--	PREDICTED: uncharacterized protein LOC103977255 [Musa acuminata subsp. malaccensis]	--	SubName: Full=uncharacterized protein LOC103706459 {ECO:0000313|RefSeq:XP_008788781.1};	--	--	--
Ma06_g29520	0.283333	0.79	2.775	1.472	0.0005142	0.0127368	up	Ma06_g29520	70 kDa peptidyl-prolyl isomerase-like	K09571 FK506-binding protein 4/5 [EC:5.2.1.8] | (RefSeq) 70 kDa peptidyl-prolyl isomerase-like (A)	PREDICTED: 70 kDa peptidyl-prolyl isomerase-like [Musa acuminata subsp. malaccensis]	RecName: Full=Peptidyl-prolyl cis-trans isomerase FKBP62; Short=PPIase FKBP62; EC=5.2.1.8; AltName: Full=70 kDa peptidyl-prolyl isomerase; AltName: Full=FK506-binding protein 62; Short=AtFKBP62; AltName: Full=Immunophilin FKBP62; AltName: Full=Peptidylprolyl isomerase ROF1; AltName: Full=Protein ROTAMASE FKBP 1; AltName: Full=Rotamase;	RecName: Full=Peptidylprolyl isomerase {ECO:0000256|PROSITE-ProRule:PRU00277}; EC=5.2.1.8 {ECO:0000256|PROSITE-ProRule:PRU00277};	FKBP-type peptidyl-prolyl cis-trans isomerase	GO:0005737,cytoplasm; GO:0005634,nucleus; GO:0005516,calmodulin binding; GO:0005528,FK506 binding; GO:0003755,peptidyl-prolyl cis-trans isomerase activity; GO:0070370,cellular heat acclimation; GO:0061077,chaperone-mediated protein folding	Tetratricopeptide repeat
Ma05_g30900	0.183333	0.513333	2.806	1.489	0.00264364	0.0454101	up	Ma05_g30900	protein UPSTREAM OF FLC-like	--	PREDICTED: protein UPSTREAM OF FLC-like [Musa acuminata subsp. malaccensis]	RecName: Full=Protein UPSTREAM OF FLC;	SubName: Full=Uncharacterized protein {ECO:0000313|EnsemblPlants:GSMUA_Achr5P28540_001};	--	--	Domain of unknown function (DUF966)
Ma07_g05300	4.18667	11.56	2.806	1.489	1.26287e-13	3.70286e-11	up	Ma07_g05300	probable WRKY transcription factor 60	K18834 WRKY transcription factor 1 | (RefSeq) WRKY transcription factor 1-like (A)	PREDICTED: WRKY transcription factor WRKY28-like [Musa acuminata subsp. malaccensis]	RecName: Full=WRKY transcription factor WRKY71 {ECO:0000303|PubMed:15047897}; Short=OsWRKY71 {ECO:0000303|PubMed:15047897};	SubName: Full=Uncharacterized protein {ECO:0000313|EnsemblPlants:GSMUA_Achr7P05200_001};	--	GO:0005634,nucleus; GO:0003700,DNA-binding transcription factor activity; GO:1990841,promoter-specific chromatin binding; GO:0043565,sequence-specific DNA binding; GO:0006952,defense response; GO:0009740,gibberellic acid mediated signaling pathway; GO:0009685,gibberellin metabolic process; GO:0009938,negative regulation of gibberellic acid mediated signaling pathway; GO:0031347,regulation of defe…	WRKY DNA -binding domain
Ma02_g23450	2.38667	6.66	2.842	1.507	0.000152666	0.00474675	up	Ma02_g23450	Ma02_g23450	K15397 3-ketoacyl-CoA synthase [EC:2.3.1.199] | (RefSeq) 3-ketoacyl-CoA synthase 6-like (A)	PREDICTED: 3-ketoacyl-CoA synthase 6-like [Musa acuminata subsp. malaccensis]	RecName: Full=3-ketoacyl-CoA synthase 6 {ECO:0000303|PubMed:18465198}; Short=KCS-6 {ECO:0000303|PubMed:18465198}; EC=2.3.1.199 {ECO:0000269|PubMed:10330468}; AltName: Full=Cuticular protein 1 {ECO:0000303|PubMed:10330468}; AltName: Full=Eceriferum 6 {ECO:0000303|PubMed:11041893}; AltName: Full=Very long-chain fatty acid condensing enzyme 6 {ECO:0000303|PubMed:18465198}; Short=VLCFA condensing enz…	RecName: Full=3-ketoacyl-CoA synthase {ECO:0000256|PIRNR:PIRNR036417}; EC=2.3.1.- {ECO:0000256|PIRNR:PIRNR036417};	--	GO:0005783,endoplasmic reticulum; GO:0005789,endoplasmic reticulum membrane; GO:0016021,integral component of membrane; GO:0102336,3-oxo-arachidoyl-CoA synthase activity; GO:0102337,3-oxo-cerotoyl-CoA synthase activity; GO:0102338,3-oxo-lignoceronyl-CoA synthase activity; GO:0102756,very-long-chain 3-ketoacyl-CoA synthase activity; GO:0006633,fatty acid biosynthetic process; GO:0009409,response t…	3-Oxoacyl-[acyl-carrier-protein (ACP)] synthase III
Ma10_g12270	100.59	286.227	2.889	1.531	5.24664e-05	0.00203439	up	Ma10_g12270	obtusifoliol 14-alpha demethylase	K05917 sterol 14-demethylase [EC:1.14.13.70] | (RefSeq) obtusifoliol 14-alpha demethylase (A)	PREDICTED: obtusifoliol 14-alpha demethylase [Musa acuminata subsp. malaccensis]	RecName: Full=Obtusifoliol 14-alpha demethylase; EC=1.14.13.70; AltName: Full=CYPLI; AltName: Full=Cytochrome P450 51; AltName: Full=Cytochrome P450-LIA1;	SubName: Full=Uncharacterized protein {ECO:0000313|EnsemblPlants:GSMUA_Achr10P12080_001};	Cytochrome P450	GO:0016021,integral component of membrane; GO:0020037,heme binding; GO:0005506,iron ion binding; GO:0008168,methyltransferase activity; GO:0008398,sterol 14-demethylase activity; GO:0016126,sterol biosynthetic process	Cytochrome P450
Ma09_g01180	1.29667	3.75	2.891	1.532	0.000234331	0.00676075	up	Ma09_g01180	serine/threonine-protein kinase PBS1-like	K13430 serine/threonine-protein kinase PBS1 [EC:2.7.11.1] | (RefSeq) serine/threonine-protein kinase PBS1-like (A)	PREDICTED: serine/threonine-protein kinase PBS1-like, partial [Musa acuminata subsp. malaccensis]	RecName: Full=Serine/threonine-protein kinase PBS1 {ECO:0000303|PubMed:11359614}; EC=2.7.11.1 {ECO:0000269|PubMed:11359614}; AltName: Full=AvrPphB susceptible protein 1 {ECO:0000303|PubMed:11359614};	SubName: Full=Uncharacterized protein {ECO:0000313|EnsemblPlants:GSMUA_AchrUn_randomP27130_001};	Serine/threonine protein kinase	GO:0005886,plasma membrane; GO:0005524,ATP binding; GO:0004672,protein kinase activity; GO:0004674,protein serine/threonine kinase activity; GO:0004675,transmembrane receptor protein serine/threonine kinase activity; GO:0007166,cell surface receptor signaling pathway; GO:0006952,defense response; GO:0042742,defense response to bacterium; GO:0009816,defense response to bacterium, incompatible inte…	--
Ma02_g15830	4.34	12.4067	2.897	1.535	4.79893e-12	1.05226e-09	up	Ma02_g15830	NEP1-interacting protein 1-like	K19041 E3 ubiquitin-protein ligase RNF38/44 [EC:2.3.2.27] | (RefSeq) NEP1-interacting protein-like 1 (A)	PREDICTED: NEP1-interacting protein 1 isoform X1 [Musa acuminata subsp. malaccensis]	RecName: Full=NEP1-interacting protein 1; AltName: Full=RING-H2 finger protein ATL26;	SubName: Full=Uncharacterized protein {ECO:0000313|EnsemblPlants:GSMUA_Achr2P13980_001};	FOG: Predicted E3 ubiquitin ligase	GO:0009535,chloroplast thylakoid membrane; GO:0016021,integral component of membrane; GO:0046872,metal ion binding; GO:0061630,ubiquitin protein ligase activity; GO:0043161,proteasome-mediated ubiquitin-dependent protein catabolic process	YMGG-like Gly-zipper
Ma04_g08500	30.0033	86.5667	2.905	1.538	5.84617e-07	4.31044e-05	up	Ma04_g08500	probable indole-3-acetic acid-amido synthetase GH3.5%2C transcript variant X2	K14506 jasmonic acid-amino synthetase | (RefSeq) jasmonic acid-amido synthetase JAR1-like isoform X1 (A)	PREDICTED: jasmonic acid-amido synthetase JAR1-like isoform X1 [Musa acuminata subsp. malaccensis]	RecName: Full=Jasmonic acid-amido synthetase JAR1 {ECO:0000305}; EC=6.3.2.-; AltName: Full=Auxin-responsive GH3-like protein 5 {ECO:0000303|PubMed:15856348}; Short=OsGH3-5 {ECO:0000303|PubMed:15856348}; AltName: Full=Indole-3-acetic acid-amido synthetase GH3.5 {ECO:0000305}; AltName: Full=Jasmonate-amino acid synthetase JAR1 {ECO:0000305}; AltName: Full=Protein JASMONATE RESISTANT 1 {ECO:0000303|…	SubName: Full=Uncharacterized protein {ECO:0000313|EnsemblPlants:GSMUA_Achr4P08460_001};	--	GO:0005773,vacuole; GO:0070566,adenylyltransferase activity; GO:0019899,enzyme binding; GO:0080123,jasmonate-amino synthetase activity; GO:0071365,cellular response to auxin stimulus; GO:0009864,induced systemic resistance, jasmonic acid mediated signaling pathway; GO:0009694,jasmonic acid metabolic process; GO:0031348,negative regulation of defense response; GO:0009640,photomorphogenesis; GO:000…	GH3 auxin-responsive promoter
Ma10_g30320	1.23	3.59333	2.961	1.566	7.76446e-07	5.53075e-05	up	Ma10_g30320	heat shock 22 kDa protein%2C mitochondrial	K13993 HSP20 family protein | (RefSeq) heat shock 22 kDa protein, mitochondrial isoform X2 (A)	PREDICTED: heat shock 22 kDa protein, mitochondrial isoform X2 [Musa acuminata subsp. malaccensis]	RecName: Full=24.1 kDa heat shock protein, mitochondrial; Short=OsHsp24.1; Flags: Precursor;	SubName: Full=Uncharacterized protein {ECO:0000313|EnsemblPlants:GSMUA_Achr10P30370_001};	Molecular chaperone (small heat-shock protein Hsp26/Hsp42)	GO:0005739,mitochondrion; GO:0009408,response to heat; GO:0006970,response to osmotic stress	Hsp20/alpha crystallin family
Ma08_g11880	1.09667	3.20667	2.963	1.567	7.1839e-06	0.000377394	up	Ma08_g11880	uncharacterized LOC103993193	--	PREDICTED: uncharacterized protein LOC103993193 [Musa acuminata subsp. malaccensis]	--	SubName: Full=Uncharacterized protein {ECO:0000313|EnsemblPlants:OB03G12080.1};	--	GO:0016021,integral component of membrane	Putative AtpZ or ATP-synthase-associated
Ma09_g19300	1.93667	5.71	2.993	1.582	0.000800217	0.0180163	up	Ma09_g19300	Ma09_g19300	--	--	--	SubName: Full=Uncharacterized protein {ECO:0000313|EnsemblPlants:GSMUA_Achr9P19350_001};	--	--	--
Ma01_g05900	2.86667	8.42333	2.996	1.583	1.2065e-05	0.000585061	up	Ma01_g05900	uncharacterized LOC103989658	K05658 ATP-binding cassette, subfamily B (MDR/TAP), member 1 [EC:3.6.3.44] | (RefSeq) uncharacterized protein LOC111274727 isoform X1 (A)	PREDICTED: uncharacterized protein LOC103989658 [Musa acuminata subsp. malaccensis]	RecName: Full=COP1-interacting protein 7 {ECO:0000303|PubMed:9668129};	SubName: Full=uncharacterized protein LOC103714814 isoform X1 {ECO:0000313|RefSeq:XP_008800452.1};	--	GO:0005634,nucleus; GO:0005886,plasma membrane; GO:0009718,anthocyanin-containing compound biosynthetic process; GO:0015995,chlorophyll biosynthetic process; GO:0045893,positive regulation of transcription, DNA-templated; GO:0009416,response to light stimulus; GO:0006351,transcription, DNA-templated	--
Ma09_g13350	1.11333	3.31	3.002	1.586	4.3431e-05	0.00175406	up	Ma09_g13350	cyclin-dependent protein kinase inhibitor SMR3-like	--	PREDICTED: uncharacterized protein LOC103985553 [Musa acuminata subsp. malaccensis]	--	SubName: Full=uncharacterized protein LOC103701509 {ECO:0000313|RefSeq:XP_008781805.1};	--	--	--
Ma10_g18460	3.08667	9.20667	3.006	1.588	2.79286e-05	0.0011977	up	Ma10_g18460	vacuolar protein 8-like%2C transcript variant X2	K08332 vacuolar protein 8 | (RefSeq) vacuolar protein 8-like (A)	PREDICTED: vacuolar protein 8-like [Musa acuminata subsp. malaccensis]	--	SubName: Full=Uncharacterized protein {ECO:0000313|EnsemblPlants:GSMUA_Achr10P18480_001};	FOG: Armadillo/beta-catenin-like repeats	--	HEAT repeats
Ma07_g19910	0.416667	1.24667	3.03	1.599	7.49457e-05	0.00271126	up	Ma07_g19910	transmembrane protein 45A-like	K10696 E3 ubiquitin-protein ligase BRE1 [EC:2.3.2.27] | (RefSeq) E3 ubiquitin-protein ligase BRE1-like 2 (A)	PREDICTED: transmembrane protein 45A-like [Musa acuminata subsp. malaccensis]	--	SubName: Full=uncharacterized protein LOC103708640 {ECO:0000313|RefSeq:XP_008791884.1};	--	--	Family of unknown function (DUF716)
Ma02_g02820	4.55	13.6233	3.031	1.6	5.05925e-25	6.3787e-22	up	Ma02_g02820	Ma02_g02820	K09286 EREBP-like factor | (RefSeq) RAP2.6; related to AP2 6 (A)	PREDICTED: ethylene-responsive transcription factor ABR1-like isoform X2 [Musa acuminata subsp. malaccensis]	RecName: Full=Ethylene-responsive transcription factor RAP2-6; AltName: Full=Protein RELATED TO APETALA2 6;	SubName: Full=Uncharacterized protein {ECO:0000313|EnsemblPlants:GSMUA_Achr10P10450_001};	--	GO:0005634,nucleus; GO:0003677,DNA binding; GO:0003700,DNA-binding transcription factor activity; GO:0034605,cellular response to heat; GO:0009658,chloroplast organization; GO:0006952,defense response; GO:0009873,ethylene-activated signaling pathway; GO:0045893,positive regulation of transcription, DNA-templated; GO:0009737,response to abscisic acid; GO:0009409,response to cold; GO:0009753,respon…	--
Ma11_g22380	16.8133	50.77	3.032	1.6	4.7652e-06	0.000263507	up	Ma11_g22380	tropinone reductase homolog At1g07440-like	K08081 tropinone reductase I [EC:1.1.1.206] | (RefSeq) tropinone reductase homolog At5g06060-like (A)	PREDICTED: tropinone reductase homolog At5g06060-like [Musa acuminata subsp. malaccensis]	RecName: Full=Tropinone reductase homolog At5g06060 {ECO:0000305}; EC=1.1.1.- {ECO:0000305};	SubName: Full=Uncharacterized protein {ECO:0000313|EnsemblPlants:GSMUA_Achr11P24060_001};	Reductases with broad range of substrate specificities	GO:0005829,cytosol; GO:0016491,oxidoreductase activity	KR domain
Ma09_g10830	6.58667	20.13	3.083	1.624	4.94432e-24	4.79523e-21	up	Ma09_g10830	dirigent protein 21-like	K01870 isoleucyl-tRNA synthetase [EC:6.1.1.5] | (RefSeq) isoleucine--tRNA ligase, chloroplastic/mitochondrial-like (A)	PREDICTED: dirigent protein 21-like [Musa acuminata subsp. malaccensis]	RecName: Full=Dirigent protein 21; Short=AtDIR21; Flags: Precursor;	RecName: Full=Dirigent protein {ECO:0000256|RuleBase:RU363099};	--	GO:0005618,cell wall; GO:0005576,extracellular region; GO:0016853,isomerase activity	Dirigent-like protein
Ma06_g10010	6.17	18.9	3.088	1.627	2.87831e-17	1.34407e-14	up	Ma06_g10010	E3 ubiquitin-protein ligase SGR9%2C amyloplastic-like	K22378 E3 ubiquitin-protein ligase RNF181 [EC:2.3.2.27] | (RefSeq) E3 ubiquitin-protein ligase SGR9, amyloplastic-like (A)	PREDICTED: E3 ubiquitin-protein ligase SGR9, amyloplastic-like [Musa acuminata subsp. malaccensis]	RecName: Full=E3 ubiquitin-protein ligase SGR9, amyloplastic; EC=2.3.2.27; AltName: Full=Protein SHOOT GRAVITROPISM 9; AltName: Full=RING-type E3 ubiquitin transferase SGR9 {ECO:0000305}; Flags: Precursor;	SubName: Full=Uncharacterized protein {ECO:0000313|EnsemblPlants:GSMUA_Achr6P08430_001};	FOG: Predicted E3 ubiquitin ligase	GO:0009501,amyloplast; GO:0046872,metal ion binding; GO:0061630,ubiquitin protein ligase activity; GO:0004842,ubiquitin-protein transferase activity; GO:0009630,gravitropism; GO:0043161,proteasome-mediated ubiquitin-dependent protein catabolic process; GO:0000209,protein polyubiquitination; GO:0042787,NA	Zinc finger, C3HC4 type (RING finger)
Ma04_g28150	0.72	2.22667	3.114	1.639	3.58358e-05	0.00149115	up	Ma04_g28150	uncharacterized LOC103983073	K03283 heat shock 70kDa protein 1/2/6/8 | (RefSeq) heat shock cognate 70 kDa protein 2-like isoform X1 (A)	PREDICTED: uncharacterized protein LOC103983073 [Musa acuminata subsp. malaccensis]	--	SubName: Full=Uncharacterized protein {ECO:0000313|EnsemblPlants:GSMUA_Achr4P21550_001};	--	GO:0016021,integral component of membrane	Phorbol esters/diacylglycerol binding domain (C1 domain)
Ma07_g11210	0.2	0.623333	3.136	1.649	0.00272715	0.0465277	up	Ma07_g11210	serine/threonine-protein kinase At5g01020-like	K04733 interleukin-1 receptor-associated kinase 4 [EC:2.7.11.1] | (RefSeq) serine/threonine-protein kinase At5g01020-like (A)	PREDICTED: serine/threonine-protein kinase At5g01020 [Musa acuminata subsp. malaccensis]	RecName: Full=Serine/threonine-protein kinase RIPK {ECO:0000305}; EC=2.7.11.1 {ECO:0000305|PubMed:21320696}; AltName: Full=ACIK1A/PBL14; AltName: Full=ACRE protein ortholog 264A {ECO:0000305}; Short=AtACRE264a {ECO:0000303|PubMed:15181213}; AltName: Full=PBS1-like protein 14 {ECO:0000303|PubMed:20413097}; AltName: Full=RPM1-induced protein kinase {ECO:0000303|PubMed:21320696};	SubName: Full=Uncharacterized protein {ECO:0000313|EnsemblPlants:GSMUA_Achr7P11420_001};	Serine/threonine protein kinase	GO:0005886,plasma membrane; GO:0005524,ATP binding; GO:0004674,protein serine/threonine kinase activity; GO:0004675,transmembrane receptor protein serine/threonine kinase activity; GO:0007166,cell surface receptor signaling pathway; GO:0042742,defense response to bacterium; GO:0006468,protein phosphorylation	Protein-kinase domain of FAM69
Ma04_g38510	0.553333	1.73667	3.158	1.659	0.003	0.0499987	up	Ma04_g38510	LOB domain-containing protein 4-like	K04733 interleukin-1 receptor-associated kinase 4 [EC:2.7.11.1] | (RefSeq) uncharacterized protein LOC100501207 isoform X1 (A)	PREDICTED: LOB domain-containing protein 4-like [Musa acuminata subsp. malaccensis]	RecName: Full=LOB domain-containing protein 4; AltName: Full=ASYMMETRIC LEAVES 2-like protein 6; Short=AS2-like protein 6;	SubName: Full=Uncharacterized protein {ECO:0000313|EnsemblPlants:GSMUA_Achr4P32000_001};	--	--	Lateral organ boundaries (LOB) domain
Ma08_g21440	33.82	105.683	3.157	1.659	3.95851e-40	4.76424e-36	up	Ma08_g21440	uncharacterized acetyltransferase At3g50280-like	K22889 trichothecene 3-O-acetyltransferase [EC:2.3.1.-] | (RefSeq) uncharacterized acetyltransferase At3g50280-like (A)	PREDICTED: uncharacterized acetyltransferase At3g50280-like [Musa acuminata subsp. malaccensis]	RecName: Full=BAHD acyltransferase DCR; EC=2.3.1.-; AltName: Full=Protein DEFECTIVE IN CUTICULAR RIDGES; AltName: Full=Protein PERMEABLE LEAVES 3;	SubName: Full=uncharacterized acetyltransferase At3g50280 {ECO:0000313|RefSeq:XP_008785410.2};	--	GO:0005737,cytoplasm; GO:0005829,cytosol; GO:0016747,transferase activity, transferring acyl groups other than amino-acyl groups; GO:0010143,cutin biosynthetic process; GO:0051179,localization; GO:0090626,plant epidermis morphogenesis; GO:0010090,trichome morphogenesis	Transferase family
Ma11_g15780	1.15333	3.60333	3.171	1.665	1.89794e-12	4.60178e-10	up	Ma11_g15780	ammonium transporter 1 member 1-like	K03320 ammonium transporter, Amt family | (RefSeq) ammonium transporter 1 member 1-like (A)	PREDICTED: ammonium transporter 1 member 1-like [Musa acuminata subsp. malaccensis]	RecName: Full=Ammonium transporter 1 member 1; Short=OsAMT1;1;	RecName: Full=Ammonium transporter {ECO:0000256|RuleBase:RU362002};	Ammonia permease	GO:0005887,integral component of plasma membrane; GO:0008519,ammonium transmembrane transporter activity; GO:0072488,ammonium transmembrane transport; GO:0015843,methylammonium transport; GO:0015695,organic cation transport; GO:0009624,response to nematode	T-cell surface glycoprotein CD3 zeta chain
Ma11_g20870	1.99667	6.28	3.177	1.668	6.32275e-09	8.05224e-07	up	Ma11_g20870	actin-depolymerizing factor 5-like	K05765 cofilin | (RefSeq) actin-depolymerizing factor 5-like isoform X2 (A)	PREDICTED: actin-depolymerizing factor 5-like isoform X2 [Musa acuminata subsp. malaccensis]	RecName: Full=Actin-depolymerizing factor 5; Short=ADF-5; Short=OsADF5;	SubName: Full=Uncharacterized protein {ECO:0000313|EnsemblPlants:GSMUA_Achr11P22530_001};	Actin depolymerizing factor	GO:0015629,actin cytoskeleton; GO:0003779,actin binding; GO:0030042,actin filament depolymerization	Cofilin/tropomyosin-type actin-binding protein
Ma06_g05960	0.47	1.48667	3.182	1.67	0.000226591	0.00659023	up	Ma06_g05960	Ma06_g05960	K09422 transcription factor MYB, plant | (RefSeq) anthocyanin regulatory C1 protein (A)	PREDICTED: anthocyanin regulatory C1 protein [Musa acuminata subsp. malaccensis]	RecName: Full=Transcription factor TT2; AltName: Full=Myb-related protein 123; Short=AtMYB123; AltName: Full=Myb-related transcription factor LBM2-like; AltName: Full=Protein TRANSPARENT TESTA 2;	SubName: Full=Uncharacterized protein {ECO:0000313|EnsemblPlants:GSMUA_Achr6P04400_001};	Transcription factor, Myb superfamily	GO:0005634,nucleus; GO:0005524,ATP binding; GO:0003700,DNA-binding transcription factor activity; GO:0000981,DNA-binding transcription factor activity, RNA polymerase II-specific; GO:0043565,sequence-specific DNA binding; GO:0001135,RNA polymerase II transcription regulator recruiting activity; GO:0044212,transcription regulatory region DNA binding; GO:0030154,cell differentiation; GO:0006633,fat…	Myb-like DNA-binding domain
Ma08_g20690	0.72	2.27333	3.204	1.68	4.43199e-05	0.00177392	up	Ma08_g20690	probable 2-aminoethanethiol dioxygenase	K10712 cysteamine dioxygenase [EC:1.13.11.19] | (RefSeq) plant cysteine oxidase 2-like (A)	PREDICTED: plant cysteine oxidase 2-like [Musa acuminata subsp. malaccensis]	RecName: Full=Plant cysteine oxidase 2 {ECO:0000303|PubMed:24599061}; EC=1.13.11.20;	SubName: Full=Uncharacterized protein {ECO:0000313|EnsemblPlants:GSMUA_Achr8P20290_001};	Uncharacterized conserved protein	GO:0005829,cytosol; GO:0005634,nucleus; GO:0017172,cysteine dioxygenase activity; GO:0046872,metal ion binding; GO:0070483,detection of hypoxia; GO:0018171,peptidyl-cysteine oxidation; GO:0001666,response to hypoxia	PCO_ADO
Ma10_g03540	4.78333	15.3967	3.24	1.696	0.00172913	0.0330066	up	Ma10_g03540	RING-H2 finger protein ATL56-like	K19041 E3 ubiquitin-protein ligase RNF38/44 [EC:2.3.2.27] | (RefSeq) RING-H2 finger protein ATL56 (A)	PREDICTED: RING-H2 finger protein ATL56-like [Musa acuminata subsp. malaccensis]	RecName: Full=RING-H2 finger protein ATL56; EC=2.3.2.27 {ECO:0000305}; AltName: Full=RING-type E3 ubiquitin transferase ATL56 {ECO:0000305};	SubName: Full=RING-H2 finger protein ATL56-like {ECO:0000313|RefSeq:XP_008782069.1};	FOG: Predicted E3 ubiquitin ligase	GO:0016021,integral component of membrane; GO:0046872,metal ion binding; GO:0061630,ubiquitin protein ligase activity; GO:0043161,proteasome-mediated ubiquitin-dependent protein catabolic process	Zinc finger, C3HC4 type (RING finger)
Ma06_g35580	30.79	99.3133	3.256	1.703	4.59391e-40	4.76424e-36	up	Ma06_g35580	coronatine-insensitive protein 1%2C transcript variant X2	K13463 coronatine-insensitive protein 1 | (RefSeq) coronatine-insensitive protein homolog 1b isoform X1 (A)	PREDICTED: coronatine-insensitive protein homolog 1b isoform X1 [Musa acuminata subsp. malaccensis]	RecName: Full=Coronatine-insensitive protein homolog 1b {ECO:0000305}; Short=OsCOI1b {ECO:0000303|PubMed:23320078}; AltName: Full=COI1 protein homolog {ECO:0000303|PubMed:23104764}; Short=OsCOI1H {ECO:0000303|PubMed:23104764};	SubName: Full=Uncharacterized protein {ECO:0000313|EnsemblPlants:GSMUA_Achr6P33630_001};	Leucine rich repeat proteins, some proteins contain F-box	GO:0006952,defense response; GO:2000022,regulation of jasmonic acid mediated signaling pathway	F-box-like
Ma07_g11660	7.38333	23.77	3.263	1.706	1.0413e-39	6.56437e-36	up	Ma07_g11660	protein FAF-like%2C chloroplastic	K09528 DnaJ homolog subfamily C member 8 | (RefSeq) protein FAF-like, chloroplastic (A)	PREDICTED: protein FAF-like, chloroplastic [Musa acuminata subsp. malaccensis]	RecName: Full=Protein FAF-like, chloroplastic; Flags: Precursor;	SubName: Full=Uncharacterized protein {ECO:0000313|EnsemblPlants:GSMUA_Achr7P11870_001};	--	GO:0009507,chloroplast	Fantastic Four meristem regulator
Ma04_g22180	0.343333	1.11	3.268	1.708	1.80675e-07	1.57644e-05	up	Ma04_g22180	PTI1-like tyrosine-protein kinase 2%2C transcript variant X2	K04733 interleukin-1 receptor-associated kinase 4 [EC:2.7.11.1] | (RefSeq) probable receptor-like serine/threonine-protein kinase At5g57670 isoform X1 (A)	PREDICTED: probable receptor-like serine/threonine-protein kinase At5g57670 isoform X1 [Musa acuminata subsp. malaccensis]	RecName: Full=Proline-rich receptor-like protein kinase PERK13; EC=2.7.11.1; AltName: Full=Proline-rich extensin-like receptor kinase 13; Short=AtPERK13; AltName: Full=Protein ROOT HAIR SPECIFIC 10;	SubName: Full=Uncharacterized protein {ECO:0000313|EnsemblPlants:GSMUA_Achr1P02390_001};	--	GO:0016021,integral component of membrane; GO:0005886,plasma membrane; GO:0005524,ATP binding; GO:0019901,protein kinase binding; GO:0004675,transmembrane receptor protein serine/threonine kinase activity; GO:0007166,cell surface receptor signaling pathway; GO:0006468,protein phosphorylation	Universal stress protein family
Ma04_g35920	1.64667	5.32333	3.266	1.708	1.13595e-19	7.53795e-17	up	Ma04_g35920	cytochrome P450 86B1-like	K15402 fatty acid omega-hydroxylase [EC:1.14.-.-] | (RefSeq) cytochrome P450 86B1-like isoform X1 (A)	PREDICTED: cytochrome P450 86B1-like isoform X1 [Musa acuminata subsp. malaccensis]	RecName: Full=Cytochrome P450 86B1; EC=1.14.-.-;	SubName: Full=cytochrome P450 86B1 {ECO:0000313|RefSeq:XP_008797199.1};	Cytochrome P450 CYP4/CYP19/CYP26 subfamilies	GO:0005783,endoplasmic reticulum; GO:0005789,endoplasmic reticulum membrane; GO:0016021,integral component of membrane; GO:0020037,heme binding; GO:0005506,iron ion binding; GO:0004497,monooxygenase activity; GO:0016705,oxidoreductase activity, acting on paired donors, with incorporation or reduction of molecular oxygen; GO:0071555,cell wall organization; GO:0010345,suberin biosynthetic process; …	Cytochrome P450
Ma05_g29560	0.566667	1.83333	3.268	1.708	4.35302e-07	3.37741e-05	up	Ma05_g29560	probable glycerol-3-phosphate acyltransferase 3	K13508 glycerol-3-phosphate acyltransferase [EC:2.3.1.15 2.3.1.198] | (RefSeq) probable glycerol-3-phosphate acyltransferase 3 (A)	PREDICTED: probable glycerol-3-phosphate acyltransferase 3 [Musa acuminata subsp. malaccensis]	RecName: Full=Probable glycerol-3-phosphate acyltransferase 3; Short=AtGPAT3; EC=2.3.1.15;	SubName: Full=Uncharacterized protein {ECO:0000313|EnsemblPlants:GSMUA_Achr5P27160_001};	--	GO:0016021,integral component of membrane; GO:0016020,membrane; GO:0090447,glycerol-3-phosphate 2-O-acyltransferase activity; GO:0004366,glycerol-3-phosphate O-acyltransferase activity; GO:0016791,phosphatase activity; GO:0102420,sn-1-glycerol-3-phosphate C16:0-DCA-CoA acyl transferase activity; GO:0016024,CDP-diacylglycerol biosynthetic process; GO:0010143,cutin biosynthetic process; GO:0016311,…	haloacid dehalogenase-like hydrolase
Ma07_g21360	2.94	9.43667	3.285	1.716	0.0013365	0.0269385	up	Ma07_g21360	protein TIFY 10A-like	K13464 jasmonate ZIM domain-containing protein | (RefSeq) protein TIFY 10a-like (A)	PREDICTED: protein TIFY 10a-like [Musa acuminata subsp. malaccensis]	RecName: Full=Protein TIFY 10a {ECO:0000305}; Short=OsTIFY10a {ECO:0000303|PubMed:19618278}; AltName: Full=Jasmonate ZIM domain-containing protein 6 {ECO:0000305}; Short=OsJAZ6 {ECO:0000303|PubMed:19618278}; AltName: Full=OsJAZ5 {ECO:0000303|PubMed:23320078};	SubName: Full=Uncharacterized protein {ECO:0000313|EnsemblPlants:GSMUA_Achr7P19850_001};	--	GO:0005634,nucleus; GO:0003714,transcription corepressor activity; GO:1903507,negative regulation of nucleic acid-templated transcription; GO:0031347,regulation of defense response; GO:2000022,regulation of jasmonic acid mediated signaling pathway; GO:0006355,regulation of transcription, DNA-templated; GO:0009611,response to wounding; GO:0006351,transcription, DNA-templated	Divergent CCT motif
Ma04_g33020	0.8	2.63	3.32	1.731	1.16585e-08	1.34238e-06	up	Ma04_g33020	probable cinnamyl alcohol dehydrogenase 1	K00083 cinnamyl-alcohol dehydrogenase [EC:1.1.1.195] | (RefSeq) probable cinnamyl alcohol dehydrogenase 1 (A)	PREDICTED: probable cinnamyl alcohol dehydrogenase 1 [Musa acuminata subsp. malaccensis]	RecName: Full=Probable cinnamyl alcohol dehydrogenase 1 {ECO:0000305}; Short=OsCAD1 {ECO:0000303|PubMed:15452707}; EC=1.1.1.195 {ECO:0000305};	SubName: Full=Uncharacterized protein {ECO:0000313|EnsemblPlants:GSMUA_Achr4P26450_001};	Alcohol dehydrogenase, class V	GO:0045551,cinnamyl-alcohol dehydrogenase activity; GO:0052747,sinapyl alcohol dehydrogenase activity; GO:0008270,zinc ion binding; GO:0009809,lignin biosynthetic process	Alanine dehydrogenase/PNT, C-terminal domain
Ma08_g26950	0.293333	0.966667	3.324	1.733	0.00128296	0.0261107	up	Ma08_g26950	probable 2-aminoethanethiol dioxygenase	K10712 cysteamine dioxygenase [EC:1.13.11.19] | (RefSeq) plant cysteine oxidase 2-like isoform X1 (A)	PREDICTED: plant cysteine oxidase 2-like isoform X1 [Musa acuminata subsp. malaccensis]	RecName: Full=Plant cysteine oxidase 2 {ECO:0000303|PubMed:24599061}; EC=1.13.11.20;	SubName: Full=Uncharacterized protein {ECO:0000313|EnsemblPlants:GSMUA_Achr8P26230_001};	Uncharacterized conserved protein	GO:0005829,cytosol; GO:0005634,nucleus; GO:0017172,cysteine dioxygenase activity; GO:0046872,metal ion binding; GO:0070483,detection of hypoxia; GO:0018171,peptidyl-cysteine oxidation; GO:0001666,response to hypoxia	PCO_ADO
Ma10_g18680	15.8033	51.7033	3.336	1.738	1.65576e-05	0.000768905	up	Ma10_g18680	thioredoxin-like 1-2%2C chloroplastic	K03671 thioredoxin 1 | (RefSeq) thioredoxin-like 1-2, chloroplastic isoform X1 (A)	PREDICTED: thioredoxin-like 1-2, chloroplastic [Musa acuminata subsp. malaccensis]	RecName: Full=Thioredoxin-like 1-1, chloroplastic; AltName: Full=Atypical cysteine/histidine-rich thioredoxin 4; Short=AtACHT4; AltName: Full=Lilium-type thioredoxin 1-1; Flags: Precursor;	SubName: Full=Uncharacterized protein {ECO:0000313|EnsemblPlants:GSMUA_Achr10P18740_001};	Thioredoxin	GO:0009507,chloroplast; GO:0031969,chloroplast membrane; GO:0009570,chloroplast stroma; GO:0016671,oxidoreductase activity, acting on a sulfur group of donors, disulfide as acceptor; GO:0045454,cell redox homeostasis	Thioredoxin-like domain
Ma04_g05590	0.226667	0.75	3.377	1.756	0.00297064	0.0496735	up	Ma04_g05590	zinc finger protein ZAT1-like	K22534 PR domain zinc finger protein 5 | (RefSeq) zinc finger protein ZAT4-like (A)	PREDICTED: zinc finger protein ZAT1-like [Musa acuminata subsp. malaccensis]	RecName: Full=Zinc finger protein ZAT9;	SubName: Full=Uncharacterized protein {ECO:0000313|EnsemblPlants:GSMUA_Achr4P05560_001};	FOG: Zn-finger	GO:0005634,nucleus; GO:0003700,DNA-binding transcription factor activity; GO:0046872,metal ion binding; GO:0044212,transcription regulatory region DNA binding; GO:0006355,regulation of transcription, DNA-templated; GO:0006351,transcription, DNA-templated	Zinc finger, C2H2 type
Ma05_g05750	0.27	0.906667	3.404	1.767	0.000118471	0.00387468	up	Ma05_g05750	calcium-binding mitochondrial carrier protein SCaMC-1-like%2C transcript variant X1	K14684 solute carrier family 25 (mitochondrial phosphate transporter), member 23/24/25/41 | (RefSeq) calcium-binding mitochondrial carrier protein SCaMC-1-like (A)	PREDICTED: calcium-binding mitochondrial carrier protein SCaMC-1-like [Musa acuminata subsp. malaccensis]	RecName: Full=Mitochondrial adenine nucleotide transporter ADNT1; AltName: Full=Adenine nucleotide transporter 1;	SubName: Full=Uncharacterized protein {ECO:0000313|EnsemblPlants:GSMUA_Achr5P05990_001};	Predicted mitochondrial carrier protein	GO:0016021,integral component of membrane; GO:0005743,mitochondrial inner membrane; GO:0006839,mitochondrial transport; GO:0055085,transmembrane transport	Secreted protein acidic and rich in cysteine Ca binding region
Ma11_g09900	0.58	1.97	3.403	1.767	0.00107966	0.0228013	up	Ma11_g09900	Ma11_g09900	K22255 ATPase inhibitor, mitochondrial | (RefSeq) uncharacterized protein At2g27730, mitochondrial-like (A)	PREDICTED: uncharacterized protein At2g27730, mitochondrial-like [Musa acuminata subsp. malaccensis]	--	SubName: Full=Uncharacterized protein {ECO:0000313|EnsemblPlants:GSMUA_Achr11P12500_001};	--	--	--
Ma11_g15200	1.23333	4.17	3.418	1.773	2.0837e-12	4.91052e-10	up	Ma11_g15200	uncharacterized LOC103971650	K04733 interleukin-1 receptor-associated kinase 4 [EC:2.7.11.1] | (RefSeq) uncharacterized protein LOC105629380 (A)	PREDICTED: uncharacterized protein LOC103971650 [Musa acuminata subsp. malaccensis]	--	SubName: Full=Uncharacterized protein {ECO:0000313|EMBL:PKA66207.1};	--	--	HEAT repeats
Ma02_g10610	148.107	501.447	3.478	1.798	0.000336832	0.00927244	up	Ma02_g10610	Ma02_g10610	K21894 cytoglobin | (RefSeq) non-symbiotic hemoglobin 2-like (A)	PREDICTED: non-symbiotic hemoglobin 2-like [Musa acuminata subsp. malaccensis]	RecName: Full=Non-symbiotic hemoglobin 2; AltName: Full=ORYsa GLB1b; AltName: Full=rHb2;	SubName: Full=Uncharacterized protein {ECO:0000313|EnsemblPlants:GSMUA_Achr2P08720_001};	Globins and related hemoproteins	GO:0020037,heme binding; GO:0046872,metal ion binding; GO:0019825,oxygen binding	--
Ma04_g08390	0.226667	0.78	3.493	1.805	8.94358e-05	0.00314974	up	Ma04_g08390	probable WRKY transcription factor 65	K13425 WRKY transcription factor 22 | (RefSeq) WRKY transcription factor 22-like (A)	PREDICTED: probable WRKY transcription factor 65 [Musa acuminata subsp. malaccensis]	RecName: Full=Probable WRKY transcription factor 65; AltName: Full=WRKY DNA-binding protein 65;	SubName: Full=Uncharacterized protein {ECO:0000313|EnsemblPlants:GSMUA_Achr4P08360_001};	--	GO:0005634,nucleus; GO:0003700,DNA-binding transcription factor activity; GO:0043565,sequence-specific DNA binding; GO:0006351,transcription, DNA-templated	WRKY DNA -binding domain
Ma06_g25530	1.81667	6.29667	3.502	1.808	2.10603e-07	1.80631e-05	up	Ma06_g25530	NAC domain-containing protein 2-like	K00521 ferric-chelate reductase [EC:1.16.1.7] | (RefSeq) ferric reduction oxidase 7, chloroplastic-like (A)	PREDICTED: NAC domain-containing protein 2-like [Musa acuminata subsp. malaccensis]	RecName: Full=NAC domain-containing protein 2; Short=ANAC002;	SubName: Full=Uncharacterized protein {ECO:0000313|EnsemblPlants:GSMUA_Achr3P18990_001};	--	GO:0005634,nucleus; GO:0003677,DNA binding; GO:0003700,DNA-binding transcription factor activity; GO:0009788,negative regulation of abscisic acid-activated signaling pathway; GO:0009611,response to wounding; GO:0006351,transcription, DNA-templated	No apical meristem (NAM) protein
Ma08_g28250	0.2	0.696667	3.535	1.822	2.08242e-06	0.000133357	up	Ma08_g28250	receptor-like protein kinase HSL1	K00924 kinase [EC:2.7.1.-] | (RefSeq) receptor-like protein kinase HSL1 (A)	PREDICTED: receptor-like protein kinase HSL1 [Musa acuminata subsp. malaccensis]	RecName: Full=Receptor-like protein kinase HSL1; EC=2.7.11.1; AltName: Full=Protein HAESA-LIKE1; Flags: Precursor;	SubName: Full=receptor-like protein kinase HSL1 {ECO:0000313|RefSeq:XP_008778616.2};	--	GO:0016021,integral component of membrane; GO:0005886,plasma membrane; GO:0005524,ATP binding; GO:0004674,protein serine/threonine kinase activity	Leucine rich repeat N-terminal domain
Ma10_g26990	0.396667	1.39	3.546	1.826	0.000321349	0.00887529	up	Ma10_g26990	transcription factor HY5-like	K16241 transcription factor HY5 | (RefSeq) transcription factor HY5-like (A)	PREDICTED: transcription factor HY5-like [Musa acuminata subsp. malaccensis]	RecName: Full=Transcription factor HY5; AltName: Full=Protein LONG HYPOCOTYL 5; AltName: Full=bZIP transcription factor 56; Short=AtbZIP56;	SubName: Full=Uncharacterized protein {ECO:0000313|EnsemblPlants:GSMUA_Achr10P27050_001};	Transcriptional activator FOSB/c-Fos and related bZIP transcription factors	GO:0005634,nucleus; GO:0032993,protein-DNA complex; GO:0003677,DNA binding; GO:0003700,DNA-binding transcription factor activity; GO:0003690,double-stranded DNA binding; GO:0000977,RNA polymerase II regulatory region sequence-specific DNA binding; GO:0043565,sequence-specific DNA binding; GO:0044212,transcription regulatory region DNA binding; GO:0009738,abscisic acid-activated signaling pathway;…	DMPK coiled coil domain like
Ma01_g20460	154.82	543.957	3.547	1.827	5.89184e-15	2.00769e-12	up	Ma01_g20460	uncharacterized acetyltransferase At3g50280-like	K22889 trichothecene 3-O-acetyltransferase [EC:2.3.1.-] | (RefSeq) uncharacterized acetyltransferase At3g50280-like (A)	PREDICTED: uncharacterized acetyltransferase At3g50280-like [Musa acuminata subsp. malaccensis]	RecName: Full=BAHD acyltransferase DCR; EC=2.3.1.-; AltName: Full=Protein DEFECTIVE IN CUTICULAR RIDGES; AltName: Full=Protein PERMEABLE LEAVES 3;	SubName: Full=uncharacterized acetyltransferase At3g50280 {ECO:0000313|RefSeq:XP_008785410.2};	--	GO:0005737,cytoplasm; GO:0005829,cytosol; GO:0016747,transferase activity, transferring acyl groups other than amino-acyl groups; GO:0010143,cutin biosynthetic process; GO:0051179,localization; GO:0090626,plant epidermis morphogenesis; GO:0010090,trichome morphogenesis	Transferase family
Ma07_g03220	3.01667	10.64	3.56	1.832	9.48829e-06	0.00047566	up	Ma07_g03220	Ma07_g03220	K09286 EREBP-like factor | (RefSeq) RAP2.6; related to AP2 6 (A)	PREDICTED: ethylene-responsive transcription factor ERF037-like [Musa acuminata subsp. malaccensis]	RecName: Full=Ethylene-responsive transcription factor ERF110;	SubName: Full=ethylene-responsive transcription factor ERF110-like {ECO:0000313|RefSeq:XP_008785849.1};	--	GO:0005634,nucleus; GO:0003677,DNA binding; GO:0003700,DNA-binding transcription factor activity; GO:0009873,ethylene-activated signaling pathway; GO:0045893,positive regulation of transcription, DNA-templated; GO:0048510,regulation of timing of transition from vegetative to reproductive phase; GO:0006351,transcription, DNA-templated	--
Ma09_g30690	4.14333	14.8367	3.606	1.85	0.000771877	0.0176301	up	Ma09_g30690	Ma09_g30690	--	PREDICTED: uncharacterized protein LOC103988186 [Musa acuminata subsp. malaccensis]	--	SubName: Full=Uncharacterized protein {ECO:0000313|EnsemblPlants:GSMUA_Achr9P30120_001};	--	--	Wound-induced protein
Ma04_g23390	0.206667	0.75	3.629	1.86	0.00197793	0.0366194	up	Ma04_g23390	naringenin%2C2-oxoglutarate 3-dioxygenase-like%2C transcript variant X1	K24028 salicylic acid 3-hydroxylase [EC:1.14.11.-] | (RefSeq) protein DOWNY MILDEW RESISTANCE 6-like (A)	PREDICTED: protein DOWNY MILDEW RESISTANCE 6-like [Musa acuminata subsp. malaccensis]	RecName: Full=Flavanone 3-dioxygenase 2 {ECO:0000305}; EC=1.14.11.9 {ECO:0000269|PubMed:18413994}; AltName: Full=Flavanone 3-beta-hydroxylase 2 {ECO:0000305}; AltName: Full=Flavanone 3-hydroxylase 2 {ECO:0000303|PubMed:18413994}; Short=OsF3H-2 {ECO:0000303|PubMed:18413994};	SubName: Full=Uncharacterized protein {ECO:0000313|EnsemblPlants:GSMUA_Achr1P03620_001};	Iron/ascorbate family oxidoreductases	GO:0031418,L-ascorbic acid binding; GO:0046872,metal ion binding; GO:0045486,naringenin 3-dioxygenase activity; GO:0009813,flavonoid biosynthetic process	non-haem dioxygenase in morphine synthesis N-terminal
Ma09_g30730	6.42333	23.21	3.652	1.869	3.63127e-23	3.05221e-20	up	Ma09_g30730	thioredoxin-like protein CXXS1	K03671 thioredoxin 1 | (RefSeq) thioredoxin-like protein CXXS1 (A)	PREDICTED: thioredoxin-like protein CXXS1 [Musa acuminata subsp. malaccensis]	RecName: Full=Thioredoxin-like protein CXXS1; Short=AtCXXS1; AltName: Full=Mono-cysteine thioredoxin 1;	SubName: Full=Uncharacterized protein {ECO:0000313|EnsemblPlants:GSMUA_Achr9P30140_001};	Thioredoxin	GO:0005829,cytosol; GO:0016671,oxidoreductase activity, acting on a sulfur group of donors, disulfide as acceptor; GO:0003756,protein disulfide isomerase activity; GO:0015035,protein disulfide oxidoreductase activity; GO:0047134,protein-disulfide reductase activity; GO:0004791,thioredoxin-disulfide reductase activity; GO:0045454,cell redox homeostasis; GO:0034599,cellular response to oxidative st…	Thioredoxin-like
Ma11_g23950	0.72	2.61667	3.707	1.89	0.00289038	0.0486866	up	Ma11_g23950	Ma11_g23950	K00228 coproporphyrinogen III oxidase [EC:1.3.3.3] | (RefSeq) coproporphyrinogen-III oxidase 1, chloroplastic-like isoform X1 (A)	PREDICTED: coproporphyrinogen-III oxidase 1, chloroplastic-like isoform X2 [Musa acuminata subsp. malaccensis]	RecName: Full=Oxygen-dependent coproporphyrinogen-III oxidase, chloroplastic; Short=Coprogen oxidase; Short=Coproporphyrinogenase; EC=1.3.3.3; Flags: Precursor;	SubName: Full=Uncharacterized protein {ECO:0000313|EnsemblPlants:GSMUA_Achr11P25600_001};	Coproporphyrinogen III oxidase CPO/HEM13	GO:0009507,chloroplast; GO:0004109,coproporphyrinogen oxidase activity; GO:0042803,protein homodimerization activity; GO:0015995,chlorophyll biosynthetic process; GO:0006782,protoporphyrinogen IX biosynthetic process	--
Ma05_g20940	0.89	3.32	3.748	1.906	1.46689e-09	2.12582e-07	up	Ma05_g20940	Ma05_g20940	K09422 transcription factor MYB, plant | (RefSeq) myb-related protein Myb4-like (A)	PREDICTED: myb-related protein Myb4-like [Musa acuminata subsp. malaccensis]	RecName: Full=Transcription factor MYB4 {ECO:0000305}; AltName: Full=Myb-related protein 4 {ECO:0000305}; Short=OsMyb4 {ECO:0000303|PubMed:14675437}; AltName: Full=Transcription factor RLTR1 {ECO:0000312|EMBL:AAP92750.1};	SubName: Full=Uncharacterized protein {ECO:0000313|EnsemblPlants:GSMUA_Achr5P18600_001};	Transcription factor, Myb superfamily	GO:0005634,nucleus; GO:0000981,DNA-binding transcription factor activity, RNA polymerase II-specific; GO:0043565,sequence-specific DNA binding; GO:0001135,RNA polymerase II transcription regulator recruiting activity; GO:0044212,transcription regulatory region DNA binding; GO:0030154,cell differentiation; GO:0045893,positive regulation of transcription, DNA-templated; GO:0006357,regulation of tra…	--
Ma04_g04400	0.22	0.81	3.759	1.91	4.63239e-05	0.00183953	up	Ma04_g04400	MLO-like protein 6	K08472 mlo protein | (RefSeq) MLO-like protein 6 (A)	PREDICTED: MLO-like protein 6 [Musa acuminata subsp. malaccensis]	RecName: Full=MLO-like protein 6; Short=AtMlo6;	RecName: Full=MLO-like protein {ECO:0000256|RuleBase:RU280816};	--	GO:0016021,integral component of membrane; GO:0005886,plasma membrane; GO:0005516,calmodulin binding; GO:0009817,defense response to fungus, incompatible interaction	Mlo family
Ma02_g08040	0.213333	0.803333	3.774	1.916	0.00255112	0.044061	up	Ma02_g08040	putative quinone-oxidoreductase homolog%2C chloroplastic	K00224 chloroplastic oxoene reductase [EC:1.3.1.-] | (RefSeq) putative quinone-oxidoreductase homolog, chloroplastic (A)	PREDICTED: putative quinone-oxidoreductase homolog, chloroplastic [Musa acuminata subsp. malaccensis]	RecName: Full=Quinone-oxidoreductase QR1, chloroplastic {ECO:0000303|PubMed:11260494}; Short=TvQR1 {ECO:0000303|PubMed:11260494}; EC=1.6.5.5 {ECO:0000269|PubMed:20424175};	SubName: Full=Uncharacterized protein {ECO:0000313|EnsemblPlants:GSMUA_Achr2P06110_001};	Zinc-binding oxidoreductase	GO:0009707,chloroplast outer membrane; GO:0003960,NADPH:quinone reductase activity	Alcohol dehydrogenase GroES-like domain
Ma07_g20280	0.803333	3.01333	3.783	1.919	3.12744e-12	7.16923e-10	up	Ma07_g20280	Ma07_g20280	K09419 heat shock transcription factor, other eukaryote | (RefSeq) heat stress transcription factor B-1-like (A)	PREDICTED: heat stress transcription factor B-1-like [Musa acuminata subsp. malaccensis]	RecName: Full=Heat stress transcription factor B-1; AltName: Full=Heat stress transcription factor 23; Short=OsHsf-23;	SubName: Full=Uncharacterized protein {ECO:0000313|EnsemblPlants:GSMUA_Achr10P30120_001};	Heat shock transcription factor	GO:0005737,cytoplasm; GO:0005634,nucleus; GO:0003700,DNA-binding transcription factor activity; GO:0043565,sequence-specific DNA binding; GO:0045892,negative regulation of transcription, DNA-templated; GO:0009408,response to heat; GO:0006351,transcription, DNA-templated	HSF-type DNA-binding
Ma02_g18800	0.136667	0.523333	3.784	1.92	0.00194646	0.0362496	up	Ma02_g18800	probable receptor-like protein kinase At5g20050	K04733 interleukin-1 receptor-associated kinase 4 [EC:2.7.11.1] | (RefSeq) probable receptor-like protein kinase At5g20050 (A)	PREDICTED: probable receptor-like protein kinase At5g20050 [Musa acuminata subsp. malaccensis]	RecName: Full=Probable receptor-like protein kinase At5g20050; EC=2.7.11.1; Flags: Precursor;	SubName: Full=probable receptor-like protein kinase At5g20050 {ECO:0000313|RefSeq:XP_008787374.1};	Serine/threonine protein kinase	GO:0016021,integral component of membrane; GO:0005886,plasma membrane; GO:0005524,ATP binding; GO:0004674,protein serine/threonine kinase activity; GO:0006468,protein phosphorylation	Phosphotransferase enzyme family
Ma07_g07210	22.9533	85.9033	3.786	1.921	4.94751e-15	1.70899e-12	up	Ma07_g07210	abscisic acid 8'-hydroxylase 1-like	K09843 (+)-abscisic acid 8'-hydroxylase [EC:1.14.13.93] | (RefSeq) abscisic acid 8'-hydroxylase 1-like (A)	PREDICTED: abscisic acid 8'-hydroxylase 1-like [Musa acuminata subsp. malaccensis]	RecName: Full=Abscisic acid 8'-hydroxylase 1; Short=ABA 8'-hydroxylase 1; EC=1.14.13.93; AltName: Full=Cytochrome P450 707A5; AltName: Full=OsABA8ox1;	SubName: Full=Uncharacterized protein {ECO:0000313|EnsemblPlants:GSMUA_Achr7P07200_001};	Cytochrome P450 CYP4/CYP19/CYP26 subfamilies	GO:0005789,endoplasmic reticulum membrane; GO:0016021,integral component of membrane; GO:0010295,(+)-abscisic acid 8'-hydroxylase activity; GO:0020037,heme binding; GO:0005506,iron ion binding; GO:0016709,oxidoreductase activity, acting on paired donors, with incorporation or reduction of molecular oxygen, NAD(P)H as one donor, and incorporation of one atom of oxygen; GO:0046345,abscisic acid cat…	Cytochrome P450
Ma01_g18840	4.03	15.0067	3.797	1.925	0.00018716	0.00561836	up	Ma01_g18840	Ma01_g18840	--	PREDICTED: transmembrane protein 230-like [Musa acuminata subsp. malaccensis]	--	SubName: Full=Uncharacterized protein {ECO:0000313|EnsemblPlants:GSMUA_Achr1P23550_001};	Predicted membrane protein	GO:0016021,integral component of membrane	--
Ma04_g23980	0.293333	1.12667	3.841	1.941	0.00102575	0.0219383	up	Ma04_g23980	adenine phosphoribosyltransferase 3-like	K00759 adenine phosphoribosyltransferase [EC:2.4.2.7] | (RefSeq) adenine phosphoribosyltransferase 3-like (A)	PREDICTED: adenine phosphoribosyltransferase 3-like [Musa acuminata subsp. malaccensis]	RecName: Full=Adenine phosphoribosyltransferase 3; EC=2.4.2.7;	SubName: Full=Uncharacterized protein {ECO:0000313|EnsemblPlants:GSMUA_Achr1P04210_001};	Adenine phosphoribosyl transferases	GO:0005829,cytosol; GO:0003999,adenine phosphoribosyltransferase activity; GO:0006168,adenine salvage; GO:0044209,AMP salvage; GO:0006166,purine ribonucleoside salvage	Uracil phosphoribosyltransferase
Ma09_g14670	0.153333	0.6	3.876	1.955	0.000339716	0.00933145	up	Ma09_g14670	galactoside 2-alpha-L-fucosyltransferase-like	K13681 xyloglucan fucosyltransferase [EC:2.4.1.-] | (RefSeq) probable fucosyltransferase 8 (A)	PREDICTED: probable fucosyltransferase 8 [Musa acuminata subsp. malaccensis]	RecName: Full=Galactoside 2-alpha-L-fucosyltransferase; EC=2.4.1.-; AltName: Full=PsFT1; AltName: Full=Xyloglucan alpha-(1,2)-fucosyltransferase;	SubName: Full=Uncharacterized protein {ECO:0000313|EnsemblPlants:GSMUA_Achr9P15270_001};	--	GO:0032580,Golgi cisterna membrane; GO:0016021,integral component of membrane; GO:0008107,galactoside 2-alpha-L-fucosyltransferase activity; GO:0042546,cell wall biogenesis; GO:0071555,cell wall organization; GO:0006486,protein glycosylation	Xyloglucan fucosyltransferase
Ma02_g21450	6.57333	25.0267	3.885	1.958	8.09526e-06	0.000416592	up	Ma02_g21450	2-aminoethanethiol dioxygenase-like%2C transcript variant X3	K10712 cysteamine dioxygenase [EC:1.13.11.19] | (RefSeq) plant cysteine oxidase 2-like isoform X1 (A)	PREDICTED: plant cysteine oxidase 2-like isoform X1 [Musa acuminata subsp. malaccensis]	RecName: Full=Plant cysteine oxidase 2 {ECO:0000303|PubMed:24599061}; EC=1.13.11.20;	SubName: Full=Uncharacterized protein {ECO:0000313|EnsemblPlants:GSMUA_Achr2P19600_001};	Uncharacterized conserved protein	GO:0005829,cytosol; GO:0005634,nucleus; GO:0017172,cysteine dioxygenase activity; GO:0046872,metal ion binding; GO:0070483,detection of hypoxia; GO:0018171,peptidyl-cysteine oxidation; GO:0001666,response to hypoxia	PCO_ADO
Ma02_g12980	0.5	1.91667	3.892	1.961	5.52586e-07	4.11033e-05	up	Ma02_g12980	GDSL esterase/lipase At5g55050-like	K00679 phospholipid:diacylglycerol acyltransferase [EC:2.3.1.158] | (RefSeq) hypothetical protein (A)	PREDICTED: GDSL esterase/lipase At5g55050-like [Musa acuminata subsp. malaccensis]	RecName: Full=GDSL esterase/lipase At1g71691; EC=3.1.1.-; AltName: Full=Extracellular lipase At1g71691; Flags: Precursor;	SubName: Full=Uncharacterized protein {ECO:0000313|EnsemblPlants:GSMUA_Achr2P11090_001};	--	GO:0005576,extracellular region; GO:0016788,hydrolase activity, acting on ester bonds; GO:0016042,lipid catabolic process	GDSL-like Lipase/Acylhydrolase
Ma04_g17130	2.41	9.31333	3.896	1.962	0.000282001	0.00794519	up	Ma04_g17130	auxin-induced in root cultures protein 12-like	K13429 chitin elicitor receptor kinase 1 | (RefSeq) chitin elicitor receptor kinase 1-like isoform X1 (A)	PREDICTED: cytochrome b561 and DOMON domain-containing protein At5g47530-like [Musa acuminata subsp. malaccensis]	RecName: Full=Cytochrome b561 and DOMON domain-containing protein At5g47530; AltName: Full=Protein b561A.tha10; Flags: Precursor;	SubName: Full=Uncharacterized protein {ECO:0000313|EnsemblPlants:GSMUA_Achr4P16560_001};	Predicted membrane protein, contains DoH and Cytochrome b-561/ferric reductase transmembrane domains	GO:0016021,integral component of membrane; GO:0046872,metal ion binding; GO:0055114,oxidation-reduction process	DOMON domain
Ma08_g04130	7.88333	30.19	3.901	1.964	4.49961e-07	3.45921e-05	up	Ma08_g04130	2-aminoethanethiol dioxygenase-like%2C transcript variant X2	K10712 cysteamine dioxygenase [EC:1.13.11.19] | (RefSeq) plant cysteine oxidase 2-like isoform X1 (A)	PREDICTED: plant cysteine oxidase 2-like isoform X1 [Musa acuminata subsp. malaccensis]	RecName: Full=Plant cysteine oxidase 2 {ECO:0000303|PubMed:24599061}; EC=1.13.11.20;	SubName: Full=Uncharacterized protein {ECO:0000313|EnsemblPlants:GSMUA_Achr8P04180_001};	Uncharacterized conserved protein	GO:0005829,cytosol; GO:0005634,nucleus; GO:0017172,cysteine dioxygenase activity; GO:0046872,metal ion binding; GO:0070483,detection of hypoxia; GO:0018171,peptidyl-cysteine oxidation; GO:0001666,response to hypoxia	PCO_ADO
Ma07_g24890	11.7467	46.3133	3.985	1.994	2.97465e-06	0.000183396	up	Ma07_g24890	dirigent protein 1-like	K01870 isoleucyl-tRNA synthetase [EC:6.1.1.5] | (RefSeq) hypothetical protein (A)	PREDICTED: dirigent protein 1-like [Musa acuminata subsp. malaccensis]	RecName: Full=Dirigent protein 1; Short=AtDIR1; Flags: Precursor;	RecName: Full=Dirigent protein {ECO:0000256|RuleBase:RU363099};	--	GO:0048046,apoplast; GO:0016853,isomerase activity	Dirigent-like protein
Ma10_g27230	0.86	3.37667	3.988	1.996	2.64492e-08	2.87475e-06	up	Ma10_g27230	uncharacterized LOC103969369	--	PREDICTED: uncharacterized protein LOC103969369 [Musa acuminata subsp. malaccensis]	RecName: Full=Protein MARD1 {ECO:0000303|PubMed:15159630}; AltName: Full=Mediator of ABA-regulated dormancy1 {ECO:0000303|PubMed:15159630}; AltName: Full=Senescence-associated protein SAG102 {ECO:0000303|PubMed:11402199};	SubName: Full=Uncharacterized protein {ECO:0000313|EnsemblPlants:GSMUA_Achr10P27310_001};	--	GO:0010494,cytoplasmic stress granule; GO:0000932,P-body; GO:0046872,metal ion binding; GO:0009737,response to abscisic acid; GO:0010162,seed dormancy process	zinc-finger of the FCS-type, C2-C2
Ma02_g19680	0.18	0.72	4.003	2.001	0.00109624	0.0230741	up	Ma02_g19680	probable inactive poly [ADP-ribose] polymerase SRO2	--	PREDICTED: probable inactive poly [ADP-ribose]	RecName: Full=Probable inactive poly [ADP-ribose] polymerase SRO2; AltName: Full=Protein SIMILAR TO RCD ONE 2;	RecName: Full=Poly [ADP-ribose] polymerase {ECO:0000256|RuleBase:RU362114}; Short=PARP {ECO:0000256|RuleBase:RU362114}; EC=2.4.2.30 {ECO:0000256|RuleBase:RU362114};	--	GO:0005634,nucleus; GO:0003950,NAD+ ADP-ribosyltransferase activity; GO:0007275,multicellular organism development	RCD1-SRO-TAF4 (RST) plant domain
Ma00_g00090	0.286667	1.14333	4.006	2.002	0.000728393	0.0168197	up	Ma00_g00090	Ma00_g00090	K14516 ethylene-responsive transcription factor 1 | (RefSeq) ethylene-responsive transcription factor 1B-like (A)	PREDICTED: ethylene-responsive transcription factor 2-like [Musa acuminata subsp. malaccensis]	RecName: Full=Ethylene-responsive transcription factor ERF091;	SubName: Full=ethylene-responsive transcription factor 1B {ECO:0000313|RefSeq:XP_008798293.1};	--	GO:0005634,nucleus; GO:0003677,DNA binding; GO:0003700,DNA-binding transcription factor activity; GO:0009873,ethylene-activated signaling pathway; GO:0010200,response to chitin; GO:0006351,transcription, DNA-templated	--
Ma08_g19700	0.34	1.32667	4.006	2.002	0.00244904	0.0428215	up	Ma08_g19700	dirigent protein 1-like	K01870 isoleucyl-tRNA synthetase [EC:6.1.1.5] | (RefSeq) isoleucine--tRNA ligase, chloroplastic/mitochondrial-like (A)	PREDICTED: dirigent protein 1-like [Musa acuminata subsp. malaccensis]	RecName: Full=Dirigent protein 1; Short=AtDIR1; Flags: Precursor;	RecName: Full=Dirigent protein {ECO:0000256|RuleBase:RU363099};	--	GO:0048046,apoplast; GO:0016853,isomerase activity	Dirigent-like protein
Ma04_g38980	9.04333	35.9533	4.023	2.008	0.000125185	0.00402122	up	Ma04_g38980	uncharacterized LOC103982183	--	PREDICTED: CCG-binding protein 1-like [Musa acuminata subsp. malaccensis]	RecName: Full=CCG-binding protein 1; Short=AtCBP1 {ECO:0000303|PubMed:26462908}; AltName: Full=Protein MATERNAL EFFECT EMBRYO ARREST 14 {ECO:0000305};	SubName: Full=Uncharacterized protein {ECO:0000313|EnsemblPlants:GSMUA_Achr4P32450_001};	--	GO:0009507,chloroplast; GO:0005829,cytosol; GO:0005634,nucleus; GO:0036033,mediator complex binding; GO:0050832,defense response to fungus; GO:0009793,embryo development ending in seed dormancy; GO:0010183,pollen tube guidance	--
Ma08_g32940	29.5733	117.297	4.023	2.008	8.48218e-06	0.000432094	up	Ma08_g32940	Ma08_g32940	K03921 acyl-[acyl-carrier-protein] desaturase [EC:1.14.19.2 1.14.19.11 1.14.19.26] | (RefSeq) stearoyl-[acyl-carrier-protein] 9-desaturase 1, chloroplastic-like (A)	PREDICTED: stearoyl-[acyl-carrier-protein]	RecName: Full=Stearoyl-[acyl-carrier-protein] 9-desaturase 1, chloroplastic; Short=Stearoyl-ACP desaturase 1; EC=1.14.19.2 {ECO:0000250|UniProtKB:P22337}; AltName: Full=Acyl-[acyl-carrier-protein] desaturase 1; Flags: Precursor;	RecName: Full=Acyl-[acyl-carrier-protein] desaturase {ECO:0000256|RuleBase:RU000582}; EC=1.14.19.- {ECO:0000256|RuleBase:RU000582};	--	GO:0009507,chloroplast; GO:0045300,acyl-[acyl-carrier-protein] desaturase activity; GO:0046872,metal ion binding; GO:0102786,stearoyl-[acp] desaturase activity; GO:0006633,fatty acid biosynthetic process	Rubrerythrin
Ma04_g17540	0.22	0.896667	4.068	2.024	0.000344972	0.00940413	up	Ma04_g17540	cinnamoyl-CoA reductase 1-like	K09753 cinnamoyl-CoA reductase [EC:1.2.1.44] | (RefSeq) cinnamoyl-CoA reductase 1-like (A)	PREDICTED: cinnamoyl-CoA reductase-like SNL6 [Musa acuminata subsp. malaccensis]	RecName: Full=Cinnamoyl-CoA reductase-like SNL6 {ECO:0000305}; EC=1.2.-.- {ECO:0000305}; AltName: Full=Protein SUPPRESSOR OF NH1-MEDIATED LESION 6 {ECO:0000303|PubMed:20862311};	SubName: Full=Uncharacterized protein {ECO:0000313|EnsemblPlants:GSMUA_Achr4P16990_001};	Flavonol reductase/cinnamoyl-CoA reductase	GO:0003854,3-beta-hydroxy-delta5-steroid dehydrogenase activity; GO:0042742,defense response to bacterium; GO:0009809,lignin biosynthetic process; GO:0006694,steroid biosynthetic process	GDP-mannose 4,6 dehydratase
Ma03_g02070	0.123333	0.513333	4.099	2.035	0.000580951	0.0140319	up	Ma03_g02070	Ma03_g02070	K15397 3-ketoacyl-CoA synthase [EC:2.3.1.199] | (RefSeq) 3-ketoacyl-CoA synthase 6-like (A)	PREDICTED: 3-ketoacyl-CoA synthase 6-like [Musa acuminata subsp. malaccensis]	RecName: Full=3-ketoacyl-CoA synthase 6 {ECO:0000303|PubMed:18465198}; Short=KCS-6 {ECO:0000303|PubMed:18465198}; EC=2.3.1.199 {ECO:0000269|PubMed:10330468}; AltName: Full=Cuticular protein 1 {ECO:0000303|PubMed:10330468}; AltName: Full=Eceriferum 6 {ECO:0000303|PubMed:11041893}; AltName: Full=Very long-chain fatty acid condensing enzyme 6 {ECO:0000303|PubMed:18465198}; Short=VLCFA condensing enz…	RecName: Full=3-ketoacyl-CoA synthase {ECO:0000256|PIRNR:PIRNR036417}; EC=2.3.1.- {ECO:0000256|PIRNR:PIRNR036417};	--	GO:0005783,endoplasmic reticulum; GO:0005789,endoplasmic reticulum membrane; GO:0016021,integral component of membrane; GO:0102336,3-oxo-arachidoyl-CoA synthase activity; GO:0102337,3-oxo-cerotoyl-CoA synthase activity; GO:0102338,3-oxo-lignoceronyl-CoA synthase activity; GO:0102756,very-long-chain 3-ketoacyl-CoA synthase activity; GO:0006633,fatty acid biosynthetic process; GO:0009409,response t…	--
Ma06_g25540	2.34667	9.76	4.184	2.065	0.00121536	0.0250175	up	Ma06_g25540	Ma06_g25540	--	--	--	SubName: Full=Uncharacterized protein {ECO:0000313|EnsemblPlants:GSMUA_AchrUn_randomP25400_001};	--	--	--
Ma09_g01160	1.24667	5.18	4.196	2.069	9.40668e-16	3.64921e-13	up	Ma09_g01160	Ma09_g01160	K00521 ferric-chelate reductase [EC:1.16.1.7] | (RefSeq) ferric reduction oxidase 7, chloroplastic-like (A)	PREDICTED: NAC domain-containing protein 83-like [Musa acuminata subsp. malaccensis]	RecName: Full=NAC domain-containing protein 83 {ECO:0000303|PubMed:15029955}; Short=ANAC083 {ECO:0000303|PubMed:15029955}; AltName: Full=Protein VND-INTERACTING 2 {ECO:0000303|PubMed:20388856};	SubName: Full=Uncharacterized protein {ECO:0000313|EnsemblPlants:GSMUA_AchrUn_randomP24680_001};	--	GO:0005634,nucleus; GO:0003677,DNA binding; GO:0003700,DNA-binding transcription factor activity; GO:0010150,leaf senescence; GO:0045892,negative regulation of transcription, DNA-templated; GO:0009737,response to abscisic acid; GO:0009651,response to salt stress; GO:0006351,transcription, DNA-templated; GO:0016032,viral process; GO:0010089,xylem development	No apical meristem (NAM) protein
Ma09_g11540	0.31	1.30667	4.28	2.097	3.46412e-15	1.2303e-12	up	Ma09_g11540	uncharacterized LOC103997793	K04733 interleukin-1 receptor-associated kinase 4 [EC:2.7.11.1] | (RefSeq) uncharacterized LOC104590182 (A)	PREDICTED: cysteine-rich receptor-like protein kinase 10 [Musa acuminata subsp. malaccensis]	RecName: Full=Cysteine-rich receptor-like protein kinase 6 {ECO:0000305}; Short=Cysteine-rich RLK6 {ECO:0000305}; EC=2.7.11.- {ECO:0000305}; Flags: Precursor;	SubName: Full=Uncharacterized protein {ECO:0000313|EnsemblPlants:GSMUA_Achr9P11980_001};	--	GO:0016021,integral component of membrane; GO:0005886,plasma membrane; GO:0005524,ATP binding; GO:0004672,protein kinase activity; GO:0004674,protein serine/threonine kinase activity; GO:0042742,defense response to bacterium	--
Ma08_g01290	0.186667	0.793333	4.304	2.106	0.00281856	0.0478927	up	Ma08_g01290	sphinganine C(4)-monooxygenase 1-like	K04713 sphinganine C4-monooxygenase [EC:1.14.18.5] | (RefSeq) sphinganine C4-monooxygenase 1-like (A)	PREDICTED: sphinganine C4-monooxygenase 1-like [Musa acuminata subsp. malaccensis]	RecName: Full=Sphinganine C4-monooxygenase 2; EC=1.14.18.5 {ECO:0000269|PubMed:11297741}; AltName: Full=Sphingoid C4-hydroxylase 2; AltName: Full=Sphingoid base hydroxylase 2;	SubName: Full=Uncharacterized protein {ECO:0000313|EnsemblPlants:GSMUA_Achr8P01390_001};	Sphingolipid hydroxylase	GO:0005783,endoplasmic reticulum; GO:0005789,endoplasmic reticulum membrane; GO:0005794,Golgi apparatus; GO:0016021,integral component of membrane; GO:0005506,iron ion binding; GO:0042284,sphingolipid delta-4 desaturase activity; GO:0009640,photomorphogenesis; GO:0046520,sphingoid biosynthetic process	Fatty acid hydroxylase superfamily
Ma07_g21400	0.21	0.896667	4.356	2.123	5.62755e-05	0.00216318	up	Ma07_g21400	metalloendoproteinase 1	K07761 metalloendoproteinase 5-MMP [EC:3.4.24.-] | (RefSeq) hypothetical protein (A)	PREDICTED: metalloendoproteinase 2-MMP [Musa acuminata subsp. malaccensis]	RecName: Full=Metalloendoproteinase 2-MMP {ECO:0000303|PubMed:10574937}; Short=At2-MMP {ECO:0000303|PubMed:10574937}; EC=3.4.24.- {ECO:0000305}; Flags: Precursor;	SubName: Full=Uncharacterized protein {ECO:0000313|EnsemblPlants:GSMUA_Achr7P19900_001};	Gelatinase A and related matrix metalloproteases	GO:0031225,anchored component of membrane; GO:0031012,extracellular matrix; GO:0005886,plasma membrane; GO:0004222,metalloendopeptidase activity; GO:0008270,zinc ion binding; GO:0080186,developmental vegetative growth; GO:0007275,multicellular organism development; GO:1900056,negative regulation of leaf senescence; GO:2000028,regulation of photoperiodism, flowering; GO:0046686,response to cadmium…	Met-zincin
Ma04_g30490	0.56	2.47667	4.464	2.158	0.00154615	0.030388	up	Ma04_g30490	Ma04_g30490	K03146 thiamine thiazole synthase | (Kazusa) Lj3g3v1010900.1; - (A)	hypothetical protein CUMW_220840 [Citrus unshiu]	RecName: Full=Thiamine thiazole synthase, chloroplastic {ECO:0000255|HAMAP-Rule:MF_03158}; AltName: Full=Thiazole biosynthetic enzyme {ECO:0000255|HAMAP-Rule:MF_03158}; Flags: Precursor;	SubName: Full=Uncharacterized protein {ECO:0000313|EnsemblPlants:GSMUA_Achr4P23990_001};	Protein involved in thiamine biosynthesis and DNA damage tolerance	GO:0009507,chloroplast; GO:0009941,chloroplast envelope; GO:0009570,chloroplast stroma; GO:0005829,cytosol; GO:0005739,mitochondrion; GO:0005886,plasma membrane; GO:0010319,stromule; GO:0009579,thylakoid; GO:0005506,iron ion binding; GO:0019904,protein domain specific binding; GO:0042803,protein homodimerization activity; GO:0008270,zinc ion binding; GO:0006974,cellular response to DNA damage sti…	Thi4 family
Ma01_g16820	0.29	1.28667	4.496	2.169	0.00022147	0.00648615	up	Ma01_g16820	Ma01_g16820	K00799 glutathione S-transferase [EC:2.5.1.18] | (RefSeq) glutathione S-transferase U17-like (A)	PREDICTED: glutathione S-transferase U17-like [Musa acuminata subsp. malaccensis]	RecName: Full=Glutathione S-transferase U17; Short=AtGSTU17; EC=2.5.1.18; AltName: Full=GST class-tau member 17; AltName: Full=Glutathione S-transferase 30; AltName: Full=Protein EARLY RESPONSIVE TO DEHYDRATION 9;	SubName: Full=Uncharacterized protein {ECO:0000313|EnsemblPlants:GSMUA_Achr1P25560_001};	Glutathione S-transferase	GO:0009507,chloroplast; GO:0005737,cytoplasm; GO:0005829,cytosol; GO:0004364,glutathione transferase activity; GO:0009704,de-etiolation; GO:0006749,glutathione metabolic process; GO:0048527,lateral root development; GO:0080148,negative regulation of response to water deprivation; GO:0040008,regulation of growth; GO:0060416,response to growth hormone; GO:0080167,response to karrikin; GO:0009651,re…	Glutathione S-transferase N-terminal domain
Ma05_g03720	0.403333	1.79	4.51	2.173	4.63892e-12	1.0261e-09	up	Ma05_g03720	phenylalanine ammonia-lyase	K10775 phenylalanine ammonia-lyase [EC:4.3.1.24] | (RefSeq) phenylalanine ammonia-lyase (A)	PREDICTED: phenylalanine ammonia-lyase [Musa acuminata subsp. malaccensis]	RecName: Full=Phenylalanine ammonia-lyase 1; EC=4.3.1.24;	RecName: Full=Phenylalanine ammonia-lyase {ECO:0000256|RuleBase:RU003955}; EC=4.3.1.24 {ECO:0000256|RuleBase:RU003955};	Phenylalanine and histidine ammonia-lyase	GO:0005737,cytoplasm; GO:0045548,phenylalanine ammonia-lyase activity; GO:0009800,cinnamic acid biosynthetic process; GO:0006559,L-phenylalanine catabolic process	Aromatic amino acid lyase
Ma01_g17660	0.306667	1.39333	4.562	2.19	0.00179187	0.0339218	up	Ma01_g17660	60S ribosomal protein L19-2-like	K02885 large subunit ribosomal protein L19e | (RefSeq) 60S ribosomal protein L19-2 (A)	PREDICTED: 60S ribosomal protein L19-2 [Musa acuminata subsp. malaccensis]	RecName: Full=60S ribosomal protein L19-2;	RecName: Full=Ribosomal protein L19 {ECO:0000256|RuleBase:RU000574};	60s ribosomal protein L19	GO:0022625,cytosolic large ribosomal subunit; GO:0005886,plasma membrane; GO:0003729,mRNA binding; GO:0003735,structural constituent of ribosome; GO:0006412,translation	Ribosomal protein L19e
Ma00_g02990	1.93667	8.92667	4.653	2.218	1.33027e-06	8.85068e-05	up	Ma00_g02990	momilactone A synthase-like	K13070 momilactone-A synthase [EC:1.1.1.295] | (RAP-DB) Os04g0179200, MAS, MOMILACTONE_A_SYNTHASE; Similar to Stem secoisolariciresinol dehydrogenase (Fragment). (A)	PREDICTED: momilactone A synthase-like [Musa acuminata subsp. malaccensis]	RecName: Full=Secoisolariciresinol dehydrogenase; EC=1.1.1.331; Flags: Fragment;	SubName: Full=Uncharacterized protein {ECO:0000313|EnsemblPlants:GSMUA_AchrUn_randomP16180_001};	Reductases with broad range of substrate specificities	GO:0016491,oxidoreductase activity	Saccharopine dehydrogenase NADP binding domain
Ma05_g08770	0.313333	1.47	4.702	2.233	1.05444e-06	7.24489e-05	up	Ma05_g08770	cinnamoyl-CoA reductase 2-like	K09753 cinnamoyl-CoA reductase [EC:1.2.1.44] | (RefSeq) cinnamoyl-CoA reductase 1-like isoform X1 (A)	PREDICTED: cinnamoyl-CoA reductase-like SNL6 [Musa acuminata subsp. malaccensis]	RecName: Full=Cinnamoyl-CoA reductase-like SNL6 {ECO:0000305}; EC=1.2.-.- {ECO:0000305}; AltName: Full=Protein SUPPRESSOR OF NH1-MEDIATED LESION 6 {ECO:0000303|PubMed:20862311};	SubName: Full=Uncharacterized protein {ECO:0000313|EnsemblPlants:GSMUA_Achr5P09070_001};	Flavonol reductase/cinnamoyl-CoA reductase	GO:0003854,3-beta-hydroxy-delta5-steroid dehydrogenase activity; GO:0042742,defense response to bacterium; GO:0009809,lignin biosynthetic process; GO:0006694,steroid biosynthetic process	GDP-mannose 4,6 dehydratase
Ma08_g19720	2.97667	13.8533	4.719	2.239	2.03529e-22	1.65555e-19	up	Ma08_g19720	dirigent protein 1-like	K01870 isoleucyl-tRNA synthetase [EC:6.1.1.5] | (RefSeq) isoleucine--tRNA ligase, chloroplastic/mitochondrial-like (A)	PREDICTED: dirigent protein 1-like [Musa acuminata subsp. malaccensis]	RecName: Full=Dirigent protein 1; Short=AtDIR1; Flags: Precursor;	RecName: Full=Dirigent protein {ECO:0000256|RuleBase:RU363099};	--	GO:0048046,apoplast; GO:0016853,isomerase activity	Dirigent-like protein
Ma02_g13230	0.246667	1.14667	4.731	2.242	1.18527e-05	0.000579221	up	Ma02_g13230	protein kinase 2A%2C chloroplastic-like	K04733 interleukin-1 receptor-associated kinase 4 [EC:2.7.11.1] | (RefSeq) probable serine/threonine-protein kinase PIX13 (A)	PREDICTED: protein kinase 2A, chloroplastic [Musa acuminata subsp. malaccensis]	RecName: Full=Probable serine/threonine-protein kinase PIX13 {ECO:0000305}; EC=2.7.11.1 {ECO:0000305};	SubName: Full=Uncharacterized protein {ECO:0000313|EnsemblPlants:GSMUA_Achr2P11330_001};	Serine/threonine protein kinase	GO:0005634,nucleus; GO:0005886,plasma membrane; GO:0005524,ATP binding; GO:0004675,transmembrane receptor protein serine/threonine kinase activity; GO:0007166,cell surface receptor signaling pathway; GO:0006952,defense response; GO:0006468,protein phosphorylation	Protein kinase domain
Ma08_g26350	0.0533333	0.25	4.732	2.242	0.00165884	0.0320532	up	Ma08_g26350	ETHYLENE INSENSITIVE 3-like 3 protein	K14514 ethylene-insensitive protein 3 | (RefSeq) ETHYLENE INSENSITIVE 3-like 3 protein (A)	PREDICTED: ETHYLENE INSENSITIVE 3-like 3 protein [Musa acuminata subsp. malaccensis]	RecName: Full=ETHYLENE INSENSITIVE 3-like 3 protein;	SubName: Full=Uncharacterized protein {ECO:0000313|EnsemblPlants:GSMUA_Achr8P25580_001};	--	GO:0005634,nucleus; GO:0003677,DNA binding; GO:0003700,DNA-binding transcription factor activity; GO:0071281,cellular response to iron ion; GO:0009873,ethylene-activated signaling pathway; GO:0042762,regulation of sulfur metabolic process; GO:0006355,regulation of transcription, DNA-templated; GO:0006351,transcription, DNA-templated	Ethylene insensitive 3
Ma03_g22640	0.2	0.936667	4.74	2.245	2.14614e-05	0.000958578	up	Ma03_g22640	glucose-1-phosphate adenylyltransferase small subunit%2C chloroplastic-like	K00975 glucose-1-phosphate adenylyltransferase [EC:2.7.7.27] | (RefSeq) inactive glucose-1-phosphate adenylyltransferase small subunit 2, chloroplastic-like isoform X3 (A)	PREDICTED: inactive glucose-1-phosphate adenylyltransferase small subunit 2, chloroplastic-like isoform X3 [Musa acuminata subsp. malaccensis]	RecName: Full=Inactive glucose-1-phosphate adenylyltransferase small subunit 2, chloroplastic {ECO:0000303|PubMed:12748181}; AltName: Full=ADP-Glc pyrophosphorylase small subunit-like {ECO:0000303|PubMed:15347792}; AltName: Full=ADP-glucose pyrophosphorylase small subunit 2 {ECO:0000303|PubMed:12748181}; Short=ApS2 {ECO:0000303|PubMed:12748181}; Flags: Precursor;	SubName: Full=Uncharacterized protein {ECO:0000313|EnsemblPlants:GSMUA_Achr3P21710_001};	GDP-mannose pyrophosphorylase/mannose-1-phosphate guanylyltransferase	GO:0009507,chloroplast; GO:0005524,ATP binding; GO:0008878,glucose-1-phosphate adenylyltransferase activity; GO:0005978,glycogen biosynthetic process	Bacterial transferase hexapeptide (six repeats)
Ma07_g02480	0.29	1.38	4.811	2.266	0.00134074	0.0269817	up	Ma07_g02480	uncharacterized LOC103990834	--	PREDICTED: calmodulin-binding protein 25-like [Musa acuminata subsp. malaccensis]	RecName: Full=Calmodulin-binding protein 25 {ECO:0000303|PubMed:15086802}; Short=AtCAMBP25 {ECO:0000303|PubMed:15086802}; AltName: Full=VQ motif-containing protein 15 {ECO:0000303|PubMed:22535423}; Short=AtVQ15 {ECO:0000303|PubMed:22535423};	SubName: Full=Uncharacterized protein {ECO:0000313|EnsemblPlants:GSMUA_Achr7P02520_001};	--	GO:0005634,nucleus; GO:0005516,calmodulin binding; GO:0010337,regulation of salicylic acid metabolic process; GO:0009651,response to salt stress; GO:0009414,response to water deprivation	VQ motif
Ma06_g10380	0.313333	1.49667	4.825	2.271	1.00337e-11	2.07386e-09	up	Ma06_g10380	ABC transporter G family member 20-like	K05681 ATP-binding cassette, subfamily G (WHITE), member 2 | (RefSeq) ABC transporter G family member 16-like (A)	PREDICTED: ABC transporter G family member 20-like [Musa acuminata subsp. malaccensis]	RecName: Full=ABC transporter G family member 20; Short=ABC transporter ABCG.20; Short=AtABCG20; AltName: Full=Probable white-brown complex homolog protein 20; Short=AtWBC20;	SubName: Full=Uncharacterized protein {ECO:0000313|EnsemblPlants:GSMUA_Achr6P08820_001};	Transporter, ABC superfamily (Breast cancer resistance protein)	GO:0016021,integral component of membrane; GO:0005886,plasma membrane; GO:0005524,ATP binding; GO:0042626,ATPase activity, coupled to transmembrane movement of substances; GO:0010345,suberin biosynthetic process	RsgA GTPase
Ma06_g21690	6.63	31.3733	4.868	2.283	9.41053e-05	0.00326854	up	Ma06_g21690	uncharacterized LOC103988579	--	PREDICTED: protein MARD1-like [Musa acuminata subsp. malaccensis]	RecName: Full=Protein MARD1 {ECO:0000303|PubMed:15159630}; AltName: Full=Mediator of ABA-regulated dormancy1 {ECO:0000303|PubMed:15159630}; AltName: Full=Senescence-associated protein SAG102 {ECO:0000303|PubMed:11402199};	SubName: Full=Uncharacterized protein {ECO:0000313|EnsemblPlants:GSMUA_Achr6P20430_001};	--	GO:0010494,cytoplasmic stress granule; GO:0000932,P-body; GO:0046872,metal ion binding; GO:0009737,response to abscisic acid; GO:0010162,seed dormancy process	zinc-finger of the FCS-type, C2-C2
Ma06_g35980	0.466667	2.27667	4.898	2.292	3.56875e-06	0.000213752	up	Ma06_g35980	tropinone reductase homolog	K08081 tropinone reductase I [EC:1.1.1.206] | (RefSeq) tropinone reductase homolog At5g06060-like (A)	PREDICTED: tropinone reductase homolog At5g06060-like [Musa acuminata subsp. malaccensis]	RecName: Full=Tropinone reductase homolog At2g29360 {ECO:0000305}; EC=1.1.1.- {ECO:0000305};	SubName: Full=Uncharacterized protein {ECO:0000313|EnsemblPlants:GSMUA_Achr6P34030_001};	Reductases with broad range of substrate specificities	GO:0016491,oxidoreductase activity	Fungal family of unknown function (DUF1776)
Ma08_g15090	0.643333	3.12	4.912	2.296	1.32075e-24	1.58591e-21	up	Ma08_g15090	heat shock protein 83	K04079 molecular chaperone HtpG | (RefSeq) heat shock protein 83 (A)	PREDICTED: heat shock protein 83 [Musa acuminata subsp. malaccensis]	RecName: Full=Heat shock protein 83;	SubName: Full=Heat shock protein 83 {ECO:0000313|EMBL:AIZ68157.1};	Molecular chaperone (HSP90 family)	GO:0005737,cytoplasm; GO:0005524,ATP binding; GO:0051082,unfolded protein binding; GO:0006457,protein folding; GO:0006950,response to stress	Histidine kinase-, DNA gyrase B-, and HSP90-like ATPase
Ma03_g28450	0.0866667	0.43	4.947	2.307	0.000166827	0.00508058	up	Ma03_g28450	putative kinase-like protein TMKL1	K04733 interleukin-1 receptor-associated kinase 4 [EC:2.7.11.1] | (RefSeq) probable inactive receptor kinase At5g58300 (A)	PREDICTED: putative kinase-like protein TMKL1 [Musa acuminata subsp. malaccensis]	RecName: Full=Putative kinase-like protein TMKL1; Flags: Precursor;	SubName: Full=putative kinase-like protein TMKL1 {ECO:0000313|RefSeq:XP_008789531.1};	--	GO:0016021,integral component of membrane; GO:0005886,plasma membrane; GO:0009506,plasmodesma; GO:0005524,ATP binding; GO:0004672,protein kinase activity	Leucine Rich repeat
Ma02_g03860	0.143333	0.69	4.953	2.308	0.000435387	0.011238	up	Ma02_g03860	probable carboxylesterase 15	K14493 gibberellin receptor GID1 [EC:3.-.-.-] | (RefSeq) GID1b-1; hypothetical protein (A)	PREDICTED: probable carboxylesterase 15 [Musa acuminata subsp. malaccensis]	RecName: Full=Probable carboxylesterase 17; AltName: Full=AtCXE17; EC=3.1.1.1;	SubName: Full=Uncharacterized protein {ECO:0000313|EnsemblPlants:GSMUA_Achr2P01900_001};	Arylacetamide deacetylase	GO:0052689,carboxylic ester hydrolase activity; GO:0016787,hydrolase activity; GO:0009056,catabolic process	Steryl acetyl hydrolase
Ma05_g23160	1.78333	8.65667	4.955	2.309	0.000399421	0.0105134	up	Ma05_g23160	E3 ubiquitin-protein ligase RMA1%2C transcript variant X1	K10666 E3 ubiquitin-protein ligase RNF5 [EC:2.3.2.27] | (RefSeq) E3 ubiquitin-protein ligase RMA1 (A)	PREDICTED: E3 ubiquitin-protein ligase RMA1 [Musa acuminata subsp. malaccensis]	RecName: Full=E3 ubiquitin-protein ligase RMA1; EC=2.3.2.27; AltName: Full=Protein RING membrane-anchor 1; AltName: Full=RING-type E3 ubiquitin transferase RMA1 {ECO:0000305};	SubName: Full=Uncharacterized protein {ECO:0000313|EnsemblPlants:GSMUA_AchrUn_randomP06270_001};	Predicted E3 ubiquitin ligase	GO:0036513,Derlin-1 retrotranslocation complex; GO:0005783,endoplasmic reticulum; GO:0016021,integral component of membrane; GO:0016020,membrane; GO:0046872,metal ion binding; GO:1904264,NA; GO:0044390,ubiquitin-like protein conjugating enzyme binding; GO:0004842,ubiquitin-protein transferase activity; GO:0071712,ER-associated misfolded protein catabolic process; GO:0032527,protein exit from endo…	Anaphase-promoting complex subunit 11 RING-H2 finger
Ma04_g31740	0.956667	4.66333	4.968	2.313	5.16803e-05	0.00201417	up	Ma04_g31740	phenolic glucoside malonyltransferase 2-like	K13264 isoflavone 7-O-glucoside-6''-O-malonyltransferase [EC:2.3.1.115] | (RefSeq) phenolic glucoside malonyltransferase 1-like (A)	PREDICTED: phenolic glucoside malonyltransferase 2-like [Musa acuminata subsp. malaccensis]	RecName: Full=Phenolic glucoside malonyltransferase 2; EC=2.3.1.-;	SubName: Full=Uncharacterized protein {ECO:0000313|EnsemblPlants:GSMUA_Achr4P25200_001};	--	GO:0050736,O-malonyltransferase activity; GO:0009636,response to toxic substance	Transferase family
Ma09_g10890	0.746667	3.68333	4.972	2.314	4.16046e-09	5.52159e-07	up	Ma09_g10890	dirigent protein 22-like	K01870 isoleucyl-tRNA synthetase [EC:6.1.1.5] | (RefSeq) hypothetical protein (A)	PREDICTED: dirigent protein 22-like [Musa acuminata subsp. malaccensis]	RecName: Full=Dirigent protein 1; Short=AtDIR1; Flags: Precursor;	RecName: Full=Dirigent protein {ECO:0000256|RuleBase:RU363099};	--	GO:0048046,apoplast; GO:0016853,isomerase activity	Dirigent-like protein
Ma08_g31480	0.223333	1.09667	4.984	2.317	4.95137e-05	0.00195084	up	Ma08_g31480	uncharacterized LOC103995799	--	PREDICTED: uncharacterized protein LOC103995799 [Musa acuminata subsp. malaccensis]	--	SubName: Full=Uncharacterized protein {ECO:0000313|EnsemblPlants:GSMUA_Achr8P31060_001};	--	GO:0016021,integral component of membrane	--
Ma06_g37770	1.64667	8.08333	5.007	2.324	4.59213e-06	0.000256752	up	Ma06_g37770	2-aminoethanethiol dioxygenase-like	K10712 cysteamine dioxygenase [EC:1.13.11.19] | (RefSeq) plant cysteine oxidase 2-like (A)	PREDICTED: plant cysteine oxidase 2-like [Musa acuminata subsp. malaccensis]	RecName: Full=Plant cysteine oxidase 1 {ECO:0000303|PubMed:24599061}; EC=1.13.11.20; AltName: Full=Hypoxia-responsive unknown protein 29 {ECO:0000303|PubMed:20097791};	SubName: Full=Uncharacterized protein {ECO:0000313|EnsemblPlants:GSMUA_Achr6P35880_001};	Uncharacterized conserved protein	GO:0005829,cytosol; GO:0005634,nucleus; GO:0017172,cysteine dioxygenase activity; GO:0046872,metal ion binding; GO:0009061,anaerobic respiration; GO:0070483,detection of hypoxia; GO:0018171,peptidyl-cysteine oxidation; GO:0001666,response to hypoxia	PCO_ADO
Ma05_g01220	0.406667	2.04667	5.133	2.36	0.000130609	0.0041742	up	Ma05_g01220	dirigent protein 2-like	K01870 isoleucyl-tRNA synthetase [EC:6.1.1.5] | (RefSeq) hypothetical protein (A)	PREDICTED: dirigent protein 2-like [Musa acuminata subsp. malaccensis]	RecName: Full=Dirigent protein 2; Short=AtDIR2; Flags: Precursor;	RecName: Full=Dirigent protein {ECO:0000256|RuleBase:RU363099};	--	GO:0048046,apoplast; GO:0016853,isomerase activity	Dirigent-like protein
Ma11_g14250	1.84667	9.57333	5.163	2.368	5.03276e-06	0.000277087	up	Ma11_g14250	flavonoid 3'%2C5'-hydroxylase 1-like	K13083 flavonoid 3',5'-hydroxylase [EC:1.14.14.81] | (RefSeq) flavonoid 3',5'-hydroxylase 1-like (A)	PREDICTED: flavonoid 3',5'-hydroxylase 1-like [Musa acuminata subsp. malaccensis]	RecName: Full=Flavonoid 3',5'-hydroxylase 2; Short=F3'5'H; EC=1.14.13.88; AltName: Full=CYPLXXVA3; AltName: Full=Cytochrome P450 75A3;	SubName: Full=Uncharacterized protein {ECO:0000313|EnsemblPlants:GSMUA_Achr11P15630_001};	Cytochrome P450 CYP2 subfamily	GO:0005783,endoplasmic reticulum; GO:0033772,flavonoid 3',5'-hydroxylase activity; GO:0020037,heme binding; GO:0005506,iron ion binding; GO:0009718,anthocyanin-containing compound biosynthetic process	Cytochrome P450
Ma01_g01950	0.373333	1.92667	5.232	2.387	0.00191395	0.0357497	up	Ma01_g01950	Ma01_g01950	--	--	--	SubName: Full=Uncharacterized protein {ECO:0000313|EnsemblPlants:GSMUA_Achr1P06620_001};	--	--	--
Ma05_g30550	0.236667	1.21333	5.233	2.388	1.51054e-09	2.16419e-07	up	Ma05_g30550	asparagine synthetase [glutamine-hydrolyzing]	K01953 asparagine synthase (glutamine-hydrolysing) [EC:6.3.5.4] | (RefSeq) asparagine synthetase [glutamine-hydrolyzing] (A)	PREDICTED: asparagine synthetase [glutamine-hydrolyzing]	RecName: Full=Asparagine synthetase [glutamine-hydrolyzing]; Short=AS; EC=6.3.5.4;	SubName: Full=Uncharacterized protein {ECO:0000313|EnsemblPlants:GSMUA_Achr5P28200_001};	Asparagine synthase (glutamine-hydrolyzing)	GO:0004066,asparagine synthase (glutamine-hydrolyzing) activity; GO:0005524,ATP binding; GO:0006541,glutamine metabolic process; GO:0070981,L-asparagine biosynthetic process	Aluminium induced protein
Ma08_g20300	0.23	1.20333	5.268	2.397	0.00194405	0.0362315	up	Ma08_g20300	Ma08_g20300	K04733 interleukin-1 receptor-associated kinase 4 [EC:2.7.11.1] | (RefSeq) probable LRR receptor-like serine/threonine-protein kinase At1g06840 (A)	PREDICTED: protein GOS9-like [Musa acuminata subsp. malaccensis]	RecName: Full=Agglutinin alpha chain; AltName: Full=MPA;	SubName: Full=Uncharacterized protein {ECO:0000313|EnsemblPlants:GSMUA_Achr8P20690_001};	--	GO:0030246,carbohydrate binding	Beta-prism lectin
Ma07_g05310	0.05	0.266667	5.326	2.413	0.00296314	0.049614	up	Ma07_g05310	Ma07_g05310	K07198 5'-AMP-activated protein kinase, catalytic alpha subunit [EC:2.7.11.11] | (RefSeq) CBL-interacting protein kinase 6-like (A)	PREDICTED: CBL-interacting protein kinase 6-like [Musa acuminata subsp. malaccensis]	RecName: Full=CBL-interacting protein kinase 6; EC=2.7.11.1; AltName: Full=OsCIPK06;	SubName: Full=Uncharacterized protein {ECO:0000313|EnsemblPlants:GSMUA_Achr7P05210_001};	Serine/threonine protein kinase	GO:0005622,intracellular; GO:0005524,ATP binding; GO:0004674,protein serine/threonine kinase activity; GO:0035556,intracellular signal transduction; GO:0018105,peptidyl-serine phosphorylation; GO:0018107,peptidyl-threonine phosphorylation	--
Ma08_g06170	0.06	0.33	5.399	2.433	0.00148816	0.0294779	up	Ma08_g06170	probable glycerol-3-phosphate acyltransferase 3	K13508 glycerol-3-phosphate acyltransferase [EC:2.3.1.15 2.3.1.198] | (RefSeq) probable glycerol-3-phosphate acyltransferase 3 (A)	PREDICTED: probable glycerol-3-phosphate acyltransferase 3 [Musa acuminata subsp. malaccensis]	RecName: Full=Probable glycerol-3-phosphate acyltransferase 3; Short=AtGPAT3; EC=2.3.1.15;	SubName: Full=Uncharacterized protein {ECO:0000313|EnsemblPlants:GSMUA_Achr8P06330_001};	--	GO:0016021,integral component of membrane; GO:0016020,membrane; GO:0090447,glycerol-3-phosphate 2-O-acyltransferase activity; GO:0004366,glycerol-3-phosphate O-acyltransferase activity; GO:0016791,phosphatase activity; GO:0102420,sn-1-glycerol-3-phosphate C16:0-DCA-CoA acyl transferase activity; GO:0016024,CDP-diacylglycerol biosynthetic process; GO:0010143,cutin biosynthetic process; GO:0016311,…	Acyltransferase
Ma02_g05650	0.293333	1.57	5.405	2.434	4.16013e-05	0.00169197	up	Ma02_g05650	uncharacterized LOC103971310	--	PREDICTED: uncharacterized protein LOC103971310 [Musa acuminata subsp. malaccensis]	--	SubName: Full=Uncharacterized protein {ECO:0000313|EnsemblPlants:GSMUA_Achr2P03690_001};	Nuclear localization sequence binding protein	--	--
Ma09_g06760	0.32	1.71	5.406	2.435	9.77121e-07	6.78762e-05	up	Ma09_g06760	uncharacterized LOC103997136	--	PREDICTED: uncharacterized protein LOC103997136 [Musa acuminata subsp. malaccensis]	--	SubName: Full=Uncharacterized protein {ECO:0000313|EnsemblPlants:GSMUA_Achr6P27320_001};	--	--	--
Ma03_g31840	0.213333	1.14	5.411	2.436	3.29271e-06	0.00020007	up	Ma03_g31840	uncharacterized LOC103979804	--	PREDICTED: uncharacterized protein LOC103979804 isoform X1 [Musa acuminata subsp. malaccensis]	--	SubName: Full=Uncharacterized protein {ECO:0000313|EnsemblPlants:GSMUA_Achr6P24510_001};	--	GO:0016021,integral component of membrane	--
Ma06_g18540	0.23	1.23333	5.413	2.437	0.000750284	0.017168	up	Ma06_g18540	uncharacterized LOC103988031%2C transcript variant X2	--	PREDICTED: uncharacterized protein LOC103988031 isoform X1 [Musa acuminata subsp. malaccensis]	--	SubName: Full=Uncharacterized protein {ECO:0000313|EnsemblPlants:GSMUA_Achr6P17080_001};	--	--	--
Ma07_g25450	0.0866667	0.473333	5.475	2.453	7.50921e-05	0.00271126	up	Ma07_g25450	protein CHUP1%2C chloroplastic-like	K13126 polyadenylate-binding protein | (RefSeq) uncharacterized protein LOC112511000 (A)	PREDICTED: protein CHUP1, chloroplastic-like isoform X2 [Musa acuminata subsp. malaccensis]	RecName: Full=Protein CHUP1, chloroplastic; AltName: Full=Protein CHLOROPLAST UNUSUAL POSITIONING 1;	SubName: Full=Uncharacterized protein {ECO:0000313|EnsemblPlants:GSMUA_Achr7P24030_001};	--	GO:0009507,chloroplast; GO:0009707,chloroplast outer membrane; GO:0009902,chloroplast relocation	--
Ma03_g10330	0.0266667	0.156667	5.478	2.454	0.00225325	0.0403537	up	Ma03_g10330	putative U-box domain-containing protein 42%2C transcript variant X1	K08332 vacuolar protein 8 | (RefSeq) U-box domain-containing protein 43-like (A)	PREDICTED: putative U-box domain-containing protein 42 isoform X1 [Musa acuminata subsp. malaccensis]	RecName: Full=Putative U-box domain-containing protein 42; EC=2.3.2.27; AltName: Full=Plant U-box protein 42; AltName: Full=RING-type E3 ubiquitin transferase PUB42 {ECO:0000305};	RecName: Full=RING-type E3 ubiquitin transferase {ECO:0000256|SAAS:SAAS00702733}; EC=2.3.2.27 {ECO:0000256|SAAS:SAAS00702733};	FOG: Armadillo/beta-catenin-like repeats	GO:0004842,ubiquitin-protein transferase activity	Arabidopsis broad-spectrum mildew resistance protein RPW8
Ma10_g28180	0.313333	1.71333	5.494	2.458	1.26447e-05	0.000608492	up	Ma10_g28180	uncharacterized LOC103969443	--	PREDICTED: uncharacterized protein LOC103969443 [Musa acuminata subsp. malaccensis]	--	SubName: Full=uncharacterized protein LOC103718967 {ECO:0000313|RefSeq:XP_008806216.1};	--	--	--
Ma11_g19590	1.01333	5.54333	5.537	2.469	2.90655e-24	3.18659e-21	up	Ma11_g19590	serpin-ZXA-like	K13963 serpin B | (RefSeq) serpin-ZX-like (A)	PREDICTED: serpin-ZXA-like [Musa acuminata subsp. malaccensis]	RecName: Full=Serpin-ZX; AltName: Full=ArathZx; AltName: Full=AtSerpin1; AltName: Full=Serpin-1;	SubName: Full=Uncharacterized protein {ECO:0000313|EnsemblPlants:GSMUA_Achr11P21220_001};	Serpin	GO:0048046,apoplast; GO:0005737,cytoplasm; GO:0005615,extracellular space; GO:0004869,cysteine-type endopeptidase inhibitor activity; GO:0004867,serine-type endopeptidase inhibitor activity	Serpin (serine protease inhibitor)
Ma04_g06400	0.453333	2.54667	5.649	2.498	1.40286e-13	4.06605e-11	up	Ma04_g06400	high-affinity nitrate transporter 2.3-like	K02575 MFS transporter, NNP family, nitrate/nitrite transporter | (RefSeq) high-affinity nitrate transporter 2.3-like (A)	PREDICTED: high-affinity nitrate transporter 2.3-like [Musa acuminata subsp. malaccensis]	RecName: Full=High-affinity nitrate transporter 2.3; Short=OsNRT2.3;	SubName: Full=Uncharacterized protein {ECO:0000313|EnsemblPlants:GSMUA_Achr4P06400_001};	--	GO:0016021,integral component of membrane; GO:0009705,plant-type vacuole membrane; GO:0005886,plasma membrane; GO:0015112,nitrate transmembrane transporter activity; GO:0071249,cellular response to nitrate; GO:0042128,nitrate assimilation; GO:0015706,nitrate transport	Major Facilitator Superfamily
Ma10_g16880	0.81	4.62333	5.718	2.516	0.002288	0.0408022	up	Ma10_g16880	dirigent protein 21-like	K01870 isoleucyl-tRNA synthetase [EC:6.1.1.5] | (RefSeq) hypothetical protein (A)	PREDICTED: dirigent protein 21-like [Musa acuminata subsp. malaccensis]	RecName: Full=Dirigent protein 21; Short=AtDIR21; Flags: Precursor;	RecName: Full=Dirigent protein {ECO:0000256|RuleBase:RU363099};	--	GO:0005618,cell wall; GO:0005576,extracellular region; GO:0016853,isomerase activity	Dirigent-like protein
Ma09_g10850	0.233333	1.35667	5.884	2.557	9.10135e-05	0.00318307	up	Ma09_g10850	dirigent protein 11-like	K01870 isoleucyl-tRNA synthetase [EC:6.1.1.5] | (RefSeq) hypothetical protein (A)	PREDICTED: dirigent protein 11-like [Musa acuminata subsp. malaccensis]	RecName: Full=Dirigent protein 11; Short=AtDIR11; Flags: Precursor;	RecName: Full=Dirigent protein {ECO:0000256|RuleBase:RU363099};	--	GO:0048046,apoplast; GO:0016853,isomerase activity	Dirigent-like protein
Ma05_g12400	1.5	8.71333	5.907	2.562	0.000180786	0.00543996	up	Ma05_g12400	uncharacterized LOC103984456	--	PREDICTED: uncharacterized protein LOC103984456 [Musa acuminata subsp. malaccensis]	RecName: Full=Protein MARD1 {ECO:0000303|PubMed:15159630}; AltName: Full=Mediator of ABA-regulated dormancy1 {ECO:0000303|PubMed:15159630}; AltName: Full=Senescence-associated protein SAG102 {ECO:0000303|PubMed:11402199};	SubName: Full=Uncharacterized protein {ECO:0000313|EnsemblPlants:GSMUA_Achr5P12630_001};	--	GO:0010494,cytoplasmic stress granule; GO:0000932,P-body; GO:0046872,metal ion binding; GO:0009737,response to abscisic acid; GO:0010162,seed dormancy process	zinc-finger of the FCS-type, C2-C2
Ma04_g06820	4.43667	26.22	6.013	2.588	3.03296e-07	2.49118e-05	up	Ma04_g06820	LOB domain-containing protein 41-like	K21994 LOB domain-containing protein 18 | (RefSeq) LOB domain-containing protein 19-like (A)	PREDICTED: LOB domain-containing protein 41-like [Musa acuminata subsp. malaccensis]	RecName: Full=LOB domain-containing protein 41; AltName: Full=ASYMMETRIC LEAVES 2-like protein 38; Short=AS2-like protein 38;	SubName: Full=Uncharacterized protein {ECO:0000313|EnsemblPlants:GSMUA_Achr4P06820_001};	--	GO:0006355,regulation of transcription, DNA-templated	Lateral organ boundaries (LOB) domain
Ma10_g07690	1.07667	6.41	6.039	2.594	1.7097e-15	6.43461e-13	up	Ma10_g07690	E3 ubiquitin-protein ligase RHA1B-like	K16281 RING-H2 zinc finger protein RHA1 | (RefSeq) E3 ubiquitin-protein ligase RHA1B-like (A)	PREDICTED: E3 ubiquitin-protein ligase RHA1B-like [Musa acuminata subsp. malaccensis]	RecName: Full=E3 ubiquitin-protein ligase RHA1B {ECO:0000305}; EC=2.3.2.27; AltName: Full=RING-H2 finger A1b {ECO:0000303|PubMed:9781696}; AltName: Full=RING-H2 zinc finger protein RHA1b {ECO:0000305}; AltName: Full=RING-type E3 ubiquitin transferase RHA1B {ECO:0000305};	SubName: Full=Uncharacterized protein {ECO:0000313|EnsemblPlants:GSMUA_Achr10P06600_001};	FOG: Predicted E3 ubiquitin ligase	GO:0046872,metal ion binding; GO:0061630,ubiquitin protein ligase activity; GO:0004842,ubiquitin-protein transferase activity; GO:0043161,proteasome-mediated ubiquitin-dependent protein catabolic process; GO:0016567,protein ubiquitination; GO:0046686,response to cadmium ion; GO:0010200,response to chitin	Prokaryotic RING finger family 4
Ma06_g03830	0.0533333	0.333333	6.183	2.628	0.000441794	0.0113561	up	Ma06_g03830	ABC transporter G family member 11-like	K05681 ATP-binding cassette, subfamily G (WHITE), member 2 | (RefSeq) hypothetical protein (A)	PREDICTED: ABC transporter G family member 11 [Musa acuminata subsp. malaccensis]	RecName: Full=ABC transporter G family member 11; Short=ABC transporter ABCG.11; Short=AtABCG11; AltName: Full=Protein CUTICULAR DEFECT AND ORGAN FUSION 1; AltName: Full=Protein DESPERADO; AltName: Full=Protein PERMEABLE LEAVES 1; AltName: Full=White-brown complex homolog protein 11; Short=AtWBC11;	SubName: Full=Uncharacterized protein {ECO:0000313|EnsemblPlants:GSMUA_Achr6P02130_001};	Transporter, ABC superfamily (Breast cancer resistance protein)	GO:0009897,external side of plasma membrane; GO:0016021,integral component of membrane; GO:0005886,plasma membrane; GO:0005524,ATP binding; GO:0042626,ATPase activity, coupled to transmembrane movement of substances; GO:0015245,fatty acid transmembrane transporter activity; GO:0042803,protein homodimerization activity; GO:0010588,cotyledon vascular tissue pattern formation; GO:0080051,cutin trans…	Rad17 cell cycle checkpoint protein
Ma04_g21970	0.14	0.886667	6.278	2.65	1.69168e-05	0.000782705	up	Ma04_g21970	expansin-like A2	K20628 expansin | (RefSeq) putative expansin-B2 (A)	PREDICTED: expansin-like A2 [Musa acuminata subsp. malaccensis]	RecName: Full=Expansin-like A1; AltName: Full=OsEXLA1; AltName: Full=OsEXPL1; AltName: Full=OsaEXPb2.1; Flags: Precursor;	SubName: Full=Uncharacterized protein {ECO:0000313|EnsemblPlants:GSMUA_Achr1P02170_001};	--	GO:0005576,extracellular region	Lytic transglycolase
Ma08_g19750	0.963333	6.10333	6.405	2.679	6.05574e-13	1.6598e-10	up	Ma08_g19750	dirigent protein 11-like	K01870 isoleucyl-tRNA synthetase [EC:6.1.1.5] | (RefSeq) isoleucine--tRNA ligase, chloroplastic/mitochondrial-like (A)	PREDICTED: dirigent protein 11-like [Musa acuminata subsp. malaccensis]	RecName: Full=Dirigent protein 11; Short=AtDIR11; Flags: Precursor;	RecName: Full=Dirigent protein {ECO:0000256|RuleBase:RU363099};	--	GO:0048046,apoplast; GO:0016853,isomerase activity	Dirigent-like protein
Ma03_g06600	0.11	0.693333	6.463	2.692	0.00184356	0.0346706	up	Ma03_g06600	uncharacterized LOC103977510	--	PREDICTED: uncharacterized protein LOC103977510 [Musa acuminata subsp. malaccensis]	--	SubName: Full=Uncharacterized protein {ECO:0000313|EnsemblPlants:GSMUA_Achr3P06650_001};	--	GO:0016021,integral component of membrane	--
Ma10_g28170	0.866667	5.56667	6.479	2.696	3.51812e-26	5.54456e-23	up	Ma10_g28170	uncharacterized LOC103969442	--	PREDICTED: uncharacterized protein LOC103969442 [Musa acuminata subsp. malaccensis]	--	SubName: Full=Putative expressed protein {ECO:0000313|EMBL:CCM07281.1};	--	GO:0016021,integral component of membrane	--
Ma05_g11740	1.02	6.53333	6.483	2.697	1.44635e-27	3.31557e-24	up	Ma05_g11740	Ma05_g11740	K00799 glutathione S-transferase [EC:2.5.1.18] | (RefSeq) glutathione S-transferase U10-like (A)	PREDICTED: glutathione S-transferase U10-like [Musa acuminata subsp. malaccensis]	RecName: Full=Glutathione S-transferase U10; Short=AtGSTU10; EC=2.5.1.18; AltName: Full=GST class-tau member 10;	SubName: Full=Uncharacterized protein {ECO:0000313|EnsemblPlants:GSMUA_Achr5P11960_001};	Glutathione S-transferase	GO:0005737,cytoplasm; GO:0005829,cytosol; GO:0004364,glutathione transferase activity; GO:0006749,glutathione metabolic process; GO:0009407,toxin catabolic process	--
Ma05_g29360	9.50667	60.6867	6.505	2.702	5.59956e-07	4.1529e-05	up	Ma05_g29360	respiratory burst oxidase homolog protein B-like	K13447 respiratory burst oxidase [EC:1.6.3.- 1.11.1.-] | (RefSeq) respiratory burst oxidase homolog protein B-like (A)	PREDICTED: respiratory burst oxidase homolog protein B-like [Musa acuminata subsp. malaccensis]	RecName: Full=Respiratory burst oxidase homolog protein B; EC=1.11.1.-; EC=1.6.3.-; AltName: Full=NADPH oxidase RBOHB; AltName: Full=StRBOHB;	SubName: Full=Uncharacterized protein {ECO:0000313|EnsemblPlants:GSMUA_Achr5P26970_001};	Ferric reductase, NADH/NADPH oxidase and related proteins	GO:0016021,integral component of membrane; GO:0005886,plasma membrane; GO:0005509,calcium ion binding; GO:0016174,NAD(P)H oxidase activity; GO:0004601,peroxidase activity; GO:0009408,response to heat; GO:0009845,seed germination	EF hand
Ma06_g05910	0.0433333	0.28	6.522	2.705	0.000308835	0.00860505	up	Ma06_g05910	65-kDa microtubule-associated protein 7-like%2C transcript variant X1	K16732 protein regulator of cytokinesis 1 | (RefSeq) 65-kDa microtubule-associated protein 7 isoform X1 (A)	PREDICTED: 65-kDa microtubule-associated protein 7 isoform X1 [Musa acuminata subsp. malaccensis]	RecName: Full=65-kDa microtubule-associated protein 7; Short=AtMAP65-7;	SubName: Full=Uncharacterized protein {ECO:0000313|EnsemblPlants:GSMUA_Achr6P04350_001};	Microtubule-associated protein essential for anaphase spindle elongation	GO:0005737,cytoplasm; GO:0005874,microtubule; GO:0005634,nucleus; GO:0000922,spindle pole; GO:0008017,microtubule binding; GO:0000910,cytokinesis; GO:0000226,microtubule cytoskeleton organization	Microtubule associated protein (MAP65/ASE1 family)
Ma07_g02310	0.113333	0.733333	6.533	2.708	5.65102e-06	0.000305131	up	Ma07_g02310	serine/threonine-protein kinase At5g01020	K04733 interleukin-1 receptor-associated kinase 4 [EC:2.7.11.1] | (RefSeq) serine/threonine-protein kinase At5g01020-like (A)	PREDICTED: serine/threonine-protein kinase At5g01020 [Musa acuminata subsp. malaccensis]	RecName: Full=Serine/threonine-protein kinase RIPK {ECO:0000305}; EC=2.7.11.1 {ECO:0000305|PubMed:21320696}; AltName: Full=ACIK1A/PBL14; AltName: Full=ACRE protein ortholog 264A {ECO:0000305}; Short=AtACRE264a {ECO:0000303|PubMed:15181213}; AltName: Full=PBS1-like protein 14 {ECO:0000303|PubMed:20413097}; AltName: Full=RPM1-induced protein kinase {ECO:0000303|PubMed:21320696};	SubName: Full=Uncharacterized protein {ECO:0000313|EnsemblPlants:GSMUA_Achr7P02350_001};	Serine/threonine protein kinase	GO:0005886,plasma membrane; GO:0005524,ATP binding; GO:0004674,protein serine/threonine kinase activity; GO:0004675,transmembrane receptor protein serine/threonine kinase activity; GO:0007166,cell surface receptor signaling pathway; GO:0042742,defense response to bacterium; GO:0006468,protein phosphorylation	Protein-kinase domain of FAM69
Ma08_g23530	0.11	0.726667	6.596	2.722	0.000740918	0.0170627	up	Ma08_g23530	Ma08_g23530	--	--	--	SubName: Full=Uncharacterized protein {ECO:0000313|EnsemblPlants:GSMUA_Achr8P22830_001};	--	--	--
Ma05_g07640	0.0266667	0.173333	6.606	2.724	0.00236162	0.0417605	up	Ma05_g07640	uncharacterized LOC103984220	--	PREDICTED: uncharacterized protein LOC103984220 [Musa acuminata subsp. malaccensis]	--	SubName: Full=Uncharacterized protein {ECO:0000313|EnsemblPlants:GSMUA_Achr5P07920_001};	--	GO:0016021,integral component of membrane	--
Ma07_g16300	2.07667	13.66	6.64	2.731	1.59147e-05	0.000743156	up	Ma07_g16300	CBL-interacting serine/threonine-protein kinase 5-like	K07198 5'-AMP-activated protein kinase, catalytic alpha subunit [EC:2.7.11.11] | (RefSeq) CBL-interacting serine/threonine-protein kinase 5-like (A)	PREDICTED: CBL-interacting serine/threonine-protein kinase 5-like [Musa acuminata subsp. malaccensis]	RecName: Full=CBL-interacting serine/threonine-protein kinase 25; EC=2.7.11.1; AltName: Full=SNF1-related kinase 3.25; AltName: Full=SOS2-like protein kinase PKS25;	RecName: Full=Non-specific serine/threonine protein kinase {ECO:0000256|SAAS:SAAS00351747}; EC=2.7.11.1 {ECO:0000256|SAAS:SAAS00351747};	Serine/threonine protein kinase	GO:0005622,intracellular; GO:0005524,ATP binding; GO:0004674,protein serine/threonine kinase activity; GO:0050832,defense response to fungus; GO:0035556,intracellular signal transduction; GO:0018105,peptidyl-serine phosphorylation; GO:0018107,peptidyl-threonine phosphorylation	Lipopolysaccharide kinase (Kdo/WaaP) family
Ma05_g12630	1.67333	10.92	6.654	2.734	0.00237419	0.0419241	up	Ma05_g12630	uncharacterized LOC103984439	--	PREDICTED: uncharacterized protein LOC103984439 [Musa acuminata subsp. malaccensis]	--	SubName: Full=Uncharacterized protein {ECO:0000313|EnsemblPlants:GSMUA_Achr5P12860_001};	--	--	--
Ma02_g00070	1.83	12.1033	6.756	2.756	0.000129251	0.00414129	up	Ma02_g00070	Ma02_g00070	K09286 EREBP-like factor | (RefSeq) ethylene-responsive transcription factor ERF071-like (A)	PREDICTED: ethylene-responsive transcription factor ERF071-like [Musa acuminata subsp. malaccensis]	RecName: Full=Ethylene-responsive transcription factor ERF071;	SubName: Full=Uncharacterized protein {ECO:0000313|EnsemblPlants:GSMUA_AchrUn_randomP27100_001};	--	GO:0005634,nucleus; GO:0003677,DNA binding; GO:0003700,DNA-binding transcription factor activity; GO:0009873,ethylene-activated signaling pathway; GO:2000280,regulation of root development; GO:0034059,response to anoxia; GO:0006351,transcription, DNA-templated	--
Ma04_g37090	0.126667	0.873333	6.854	2.777	0.000791771	0.017874	up	Ma04_g37090	dirigent protein 25	K23544 serine incorporator 1/3 | (RefSeq) probable serine incorporator (A)	PREDICTED: dirigent protein 25 [Musa acuminata subsp. malaccensis]	RecName: Full=Dirigent protein 25; Short=AtDIR25; Flags: Precursor;	RecName: Full=Dirigent protein {ECO:0000256|RuleBase:RU363099};	--	GO:0048046,apoplast; GO:0016853,isomerase activity	Dirigent-like protein
Ma10_g28610	0.21	1.45	6.96	2.799	0.00056388	0.0136983	up	Ma10_g28610	uncharacterized LOC103969475	--	PREDICTED: uncharacterized protein LOC103969475 [Musa acuminata subsp. malaccensis]	--	SubName: Full=uncharacterized protein LOC103723081 {ECO:0000313|RefSeq:XP_008812109.1};	--	--	--
Ma11_g04630	0.0733333	0.5	6.971	2.801	0.00112017	0.0234797	up	Ma11_g04630	Ma11_g04630	K00430 peroxidase [EC:1.11.1.7] | (RefSeq) peroxidase 5-like (A)	PREDICTED: peroxidase 5-like [Musa acuminata subsp. malaccensis]	RecName: Full=Peroxidase 5 {ECO:0000250|UniProtKB:P22195}; EC=1.11.1.7; Flags: Precursor;	RecName: Full=Peroxidase {ECO:0000256|RuleBase:RU362060, ECO:0000256|SAAS:SAAS00709852}; EC=1.11.1.7 {ECO:0000256|RuleBase:RU362060, ECO:0000256|SAAS:SAAS00709852};	--	GO:0005576,extracellular region; GO:0020037,heme binding; GO:0046872,metal ion binding; GO:0004601,peroxidase activity; GO:0042744,hydrogen peroxide catabolic process; GO:0006979,response to oxidative stress	--
Ma04_g24980	0.16	1.11	7.13	2.834	0.000252423	0.00720849	up	Ma04_g24980	Bowman-Birk type proteinase inhibitor-like	--	PREDICTED: Bowman-Birk type proteinase inhibitor-like [Musa acuminata subsp. malaccensis]	RecName: Full=Bowman-Birk type proteinase inhibitor; Short=BBI; Flags: Precursor;	SubName: Full=Uncharacterized protein {ECO:0000313|EnsemblPlants:GSMUA_Achr1P05200_001};	--	GO:0005576,extracellular region; GO:0004867,serine-type endopeptidase inhibitor activity	Bowman-Birk serine protease inhibitor family
Ma09_g13580	1.21667	8.54667	7.161	2.84	5.37355e-30	1.69374e-26	up	Ma09_g13580	Ma09_g13580	K00487 trans-cinnamate 4-monooxygenase [EC:1.14.13.11] | (RefSeq) cytochrome P450 CYP73A100-like (A)	PREDICTED: cytochrome P450 CYP73A100-like [Musa acuminata subsp. malaccensis]	RecName: Full=Cytochrome P450 CYP73A100; EC=1.14.-.-;	SubName: Full=Cinnamate 4-hydroxylase {ECO:0000313|EMBL:AHF20176.1}; Flags: Fragment;	Cytochrome P450 CYP2 subfamily	GO:0016021,integral component of membrane; GO:0020037,heme binding; GO:0005506,iron ion binding; GO:0004497,monooxygenase activity; GO:0016705,oxidoreductase activity, acting on paired donors, with incorporation or reduction of molecular oxygen	Cytochrome P450
Ma03_g22990	0.28	2	7.192	2.846	3.55659e-13	1.00767e-10	up	Ma03_g22990	cytochrome P450 71A1-like	K20617 cytochrome P450 family 71 subfamily A | (RefSeq) cytochrome P450 71A1-like (A)	PREDICTED: cytochrome P450 71A1-like [Musa acuminata subsp. malaccensis]	RecName: Full=Cytochrome P450 71A1; EC=1.14.-.-; AltName: Full=ARP-2; AltName: Full=CYPLXXIA1;	SubName: Full=cytochrome P450 71A1-like isoform X2 {ECO:0000313|RefSeq:XP_008810925.2};	Cytochrome P450 CYP2 subfamily	GO:0005789,endoplasmic reticulum membrane; GO:0016021,integral component of membrane; GO:0031090,organelle membrane; GO:0020037,heme binding; GO:0005506,iron ion binding; GO:0004497,monooxygenase activity; GO:0016705,oxidoreductase activity, acting on paired donors, with incorporation or reduction of molecular oxygen; GO:0009835,fruit ripening	Cytochrome P450
Ma06_g33170	0.356667	2.58	7.232	2.854	1.06312e-08	1.24109e-06	up	Ma06_g33170	protein P21-like	K04733 interleukin-1 receptor-associated kinase 4 [EC:2.7.11.1] | (RefSeq) LOC109742393; G-type lectin S-receptor-like serine/threonine-protein kinase At1g34300 (A)	PREDICTED: protein P21-like [Musa acuminata subsp. malaccensis]	RecName: Full=Protein P21;	SubName: Full=Osmotin {ECO:0000313|EMBL:ABX71220.1};	--	--	Thaumatin family
Ma03_g25930	0.513333	3.74	7.344	2.877	3.50333e-09	4.74946e-07	up	Ma03_g25930	uncharacterized LOC103978898	--	PREDICTED: uncharacterized protein LOC103978898 [Musa acuminata subsp. malaccensis]	--	SubName: Full=Uncharacterized protein {ECO:0000313|EnsemblPlants:GSMUA_Achr3P24730_001};	--	--	--
Ma08_g14030	0.12	0.886667	7.347	2.877	1.54273e-07	1.37461e-05	up	Ma08_g14030	lysine histidine transporter-like 8	K14209 solute carrier family 36 (proton-coupled amino acid transporter) | (RefSeq) lysine histidine transporter-like 8 (A)	PREDICTED: lysine histidine transporter-like 8 [Musa acuminata subsp. malaccensis]	RecName: Full=Lysine histidine transporter-like 8; AltName: Full=Amino acid transporter-like protein 1;	SubName: Full=Uncharacterized protein {ECO:0000313|EnsemblPlants:GSMUA_Achr8P13220_001};	Amino acid transporters	GO:0016021,integral component of membrane; GO:0005886,plasma membrane; GO:0015171,amino acid transmembrane transporter activity; GO:0003333,amino acid transmembrane transport	Transmembrane amino acid transporter protein
Ma06_g20620	0.0566667	0.423333	7.42	2.891	0.000234807	0.00676674	up	Ma06_g20620	probable fatty acyl-CoA reductase 4	K13356 alcohol-forming fatty acyl-CoA reductase [EC:1.2.1.84] | (RefSeq) fatty acyl-CoA reductase 3-like isoform X1 (A)	PREDICTED: probable fatty acyl-CoA reductase 4 isoform X2 [Musa acuminata subsp. malaccensis]	RecName: Full=Probable fatty acyl-CoA reductase 4 {ECO:0000305}; EC=1.2.1.84 {ECO:0000269|PubMed:20571114};	RecName: Full=Fatty acyl-CoA reductase {ECO:0000256|RuleBase:RU363097}; EC=1.2.1.84 {ECO:0000256|RuleBase:RU363097};	Acyl-CoA reductase	GO:0043231,intracellular membrane-bounded organelle; GO:0102965,alcohol-forming fatty acyl-CoA reductase activity; GO:0080019,fatty-acyl-CoA reductase (alcohol-forming) activity; GO:0050062,long-chain-fatty-acyl-CoA reductase activity; GO:0006629,lipid metabolic process; GO:0035336,long-chain fatty-acyl-CoA metabolic process; GO:0009651,response to salt stress; GO:0009611,response to wounding; GO…	3-beta hydroxysteroid dehydrogenase/isomerase family
Ma09_g26580	0.483333	3.58667	7.47	2.901	6.30178e-11	1.19478e-08	up	Ma09_g26580	Ma09_g26580	K00799 glutathione S-transferase [EC:2.5.1.18] | (RefSeq) probable glutathione S-transferase parA (A)	PREDICTED: probable glutathione S-transferase parA [Musa acuminata subsp. malaccensis]	RecName: Full=Probable glutathione S-transferase parA; EC=2.5.1.18; AltName: Full=Auxin-regulated protein parA; AltName: Full=STR246C protein;	SubName: Full=Uncharacterized protein {ECO:0000313|EnsemblPlants:GSMUA_Achr9P26070_001};	Glutathione S-transferase	GO:0004364,glutathione transferase activity; GO:0009734,auxin-activated signaling pathway	--
Ma07_g02500	0.106667	0.79	7.478	2.903	1.91019e-07	1.65523e-05	up	Ma07_g02500	uncharacterized LOC103990831%2C transcript variant X2	--	PREDICTED: uncharacterized protein LOC103990831 [Musa acuminata subsp. malaccensis]	--	SubName: Full=Uncharacterized protein {ECO:0000313|EnsemblPlants:GSMUA_Achr7P02540_001};	--	--	--
Ma09_g26590	0.766667	5.85	7.711	2.947	7.96378e-16	3.13773e-13	up	Ma09_g26590	Ma09_g26590	K00799 glutathione S-transferase [EC:2.5.1.18] | (RefSeq) glutathione S-transferase U20-like (A)	PREDICTED: glutathione S-transferase U20-like [Musa acuminata subsp. malaccensis]	RecName: Full=Glutathione S-transferase U20; Short=AtGSTU20; EC=2.5.1.18; AltName: Full=FIN219-interacting protein 1; AltName: Full=GST class-tau member 20;	SubName: Full=Uncharacterized protein {ECO:0000313|EnsemblPlants:GSMUA_Achr9P26070_001};	Glutathione S-transferase	GO:0048046,apoplast; GO:0009507,chloroplast; GO:0005737,cytoplasm; GO:0005829,cytosol; GO:0005634,nucleus; GO:0019899,enzyme binding; GO:0004364,glutathione transferase activity; GO:0006749,glutathione metabolic process; GO:0040008,regulation of growth; GO:2000030,regulation of response to red or far red light; GO:0009735,response to cytokinin; GO:0009407,toxin catabolic process	--
Ma07_g03540	0.62	4.82667	7.832	2.969	4.95494e-32	2.0824e-28	up	Ma07_g03540	polyphenol oxidase%2C chloroplastic-like	K00422 polyphenol oxidase [EC:1.10.3.1] | (RefSeq) polyphenol oxidase, chloroplastic-like (A)	PREDICTED: polyphenol oxidase, chloroplastic-like [Musa acuminata subsp. malaccensis]	RecName: Full=Polyphenol oxidase, chloroplastic; Short=PPO; EC=1.10.3.1; AltName: Full=Catechol oxidase; Flags: Precursor;	SubName: Full=Uncharacterized protein {ECO:0000313|EnsemblPlants:GSMUA_Achr7P03450_001};	--	GO:0009543,chloroplast thylakoid lumen; GO:0004097,catechol oxidase activity; GO:0046872,metal ion binding; GO:0046148,pigment biosynthetic process	Polyphenol oxidase middle domain
Ma02_g24780	0.113333	0.89	7.9	2.982	6.6412e-05	0.00247363	up	Ma02_g24780	uncharacterized LOC103976643	--	PREDICTED: uncharacterized protein LOC103976643 [Musa acuminata subsp. malaccensis]	--	SubName: Full=Uncharacterized protein {ECO:0000313|EnsemblPlants:GSMUA_Achr2P22900_001};	--	--	Protein of unknown function (DUF1645)
Ma06_g08030	0.183333	1.44667	7.931	2.988	2.74813e-09	3.74578e-07	up	Ma06_g08030	ribonucleoside-diphosphate reductase small chain	K10808 ribonucleoside-diphosphate reductase subunit M2 [EC:1.17.4.1] | (RefSeq) ribonucleoside-diphosphate reductase small chain (A)	PREDICTED: ribonucleoside-diphosphate reductase small chain [Musa acuminata subsp. malaccensis]	RecName: Full=Ribonucleoside-diphosphate reductase small chain; EC=1.17.4.1; AltName: Full=Ribonucleoside-diphosphate reductase R2 subunit; AltName: Full=Ribonucleotide reductase small subunit;	SubName: Full=Ribonucleoside-diphosphate reductase small chain {ECO:0000313|EMBL:PKU74535.1};	Ribonucleotide reductase, beta subunit	GO:0005737,cytoplasm; GO:0046872,metal ion binding; GO:0004748,ribonucleoside-diphosphate reductase activity, thioredoxin disulfide as acceptor; GO:0009263,deoxyribonucleotide biosynthetic process; GO:0006260,DNA replication	Myristoyl-CoA:protein N-myristoyltransferase, N-terminal domain
Ma05_g32080	0.0933333	0.766667	8.034	3.006	2.98837e-05	0.00126647	up	Ma05_g32080	Ma05_g32080	K00660 chalcone synthase [EC:2.3.1.74] | (RefSeq) curcumin synthase 2-like (A)	PREDICTED: curcumin synthase 2-like [Musa acuminata subsp. malaccensis]	RecName: Full=Curcumin synthase 2; EC=2.3.1.217;	SubName: Full=Uncharacterized protein {ECO:0000313|EnsemblPlants:GSMUA_Achr5P29740_001};	--	GO:0102106,curcumin synthase activity; GO:0016747,transferase activity, transferring acyl groups other than amino-acyl groups; GO:0009813,flavonoid biosynthetic process	3-Oxoacyl-[acyl-carrier-protein (ACP)] synthase III C terminal
Ma08_g26520	0.31	2.46667	8.055	3.01	3.64527e-06	0.000215773	up	Ma08_g26520	uncharacterized LOC103996246	K19307 25S rRNA (uracil2634-N3)-methyltransferase [EC:2.1.1.313] | (RefSeq) uncharacterized protein At4g26485 (A)	PREDICTED: heavy metal-associated isoprenylated plant protein 3-like isoform X1 [Musa acuminata subsp. malaccensis]	RecName: Full=Heavy metal-associated isoprenylated plant protein 16 {ECO:0000303|PubMed:21072340, ECO:0000303|PubMed:23368984}; Short=AtHIP16 {ECO:0000303|PubMed:21072340, ECO:0000303|PubMed:23368984}; AltName: Full=Farnesylated protein 4 {ECO:0000303|PubMed:8837031}; Short=AtFP4 {ECO:0000303|PubMed:8837031}; Flags: Precursor;	SubName: Full=Uncharacterized protein {ECO:0000313|EnsemblPlants:GSMUA_Achr8P25770_001};	--	GO:0005737,cytoplasm; GO:0046914,transition metal ion binding; GO:0046916,cellular transition metal ion homeostasis; GO:0030001,metal ion transport	Heavy-metal-associated domain
Ma04_g02810	0.05	0.39	8.095	3.017	0.00204764	0.0376061	up	Ma04_g02810	probable WRKY transcription factor 71	K12835 ATP-dependent RNA helicase DDX42 [EC:3.6.4.13] | (RefSeq) DEAD-box ATP-dependent RNA helicase 24 isoform X1 (A)	PREDICTED: probable WRKY transcription factor 71 [Musa acuminata subsp. malaccensis]	RecName: Full=Probable WRKY transcription factor 28; AltName: Full=WRKY DNA-binding protein 28;	SubName: Full=Uncharacterized protein {ECO:0000313|EnsemblPlants:GSMUA_Achr4P02800_001};	--	GO:0005634,nucleus; GO:0003700,DNA-binding transcription factor activity; GO:0043565,sequence-specific DNA binding; GO:0006351,transcription, DNA-templated	WRKY DNA -binding domain
Ma10_g28160	1.88667	15.15	8.105	3.019	2.22269e-30	8.00675e-27	up	Ma10_g28160	uncharacterized LOC103969441	--	PREDICTED: uncharacterized protein LOC103969441 [Musa acuminata subsp. malaccensis]	--	SubName: Full=Putative expressed protein {ECO:0000313|EMBL:CCM07281.1};	--	GO:0016021,integral component of membrane	--
Ma03_g25310	0.456667	3.74	8.145	3.026	9.92652e-09	1.18069e-06	up	Ma03_g25310	glyoxysomal fatty acid beta-oxidation multifunctional protein MFP-a	K10527 enoyl-CoA hydratase/3-hydroxyacyl-CoA dehydrogenase [EC:4.2.1.17 1.1.1.35 1.1.1.211] | (RefSeq) glyoxysomal fatty acid beta-oxidation multifunctional protein MFP-a (A)	PREDICTED: glyoxysomal fatty acid beta-oxidation multifunctional protein MFP-a [Musa acuminata subsp. malaccensis]	RecName: Full=Glyoxysomal fatty acid beta-oxidation multifunctional protein MFP-a; Includes: RecName: Full=Enoyl-CoA hydratase/3-2-trans-enoyl-CoA isomerase/3-hydroxybutyryl-CoA epimerase; EC=4.2.1.17; EC=5.1.2.3; EC=5.3.3.8; Includes: RecName: Full=3-hydroxyacyl-CoA dehydrogenase; EC=1.1.1.35;	SubName: Full=Uncharacterized protein {ECO:0000313|EnsemblPlants:GSMUA_Achr3P24070_001};	Hydroxyacyl-CoA dehydrogenase/enoyl-CoA hydratase	GO:0009514,glyoxysome; GO:0018812,3-hydroxyacyl-CoA dehydratase activity; GO:0003857,3-hydroxyacyl-CoA dehydrogenase activity; GO:0008692,3-hydroxybutyryl-CoA epimerase activity; GO:0004165,dodecenoyl-CoA delta-isomerase activity; GO:0004300,enoyl-CoA hydratase activity; GO:0006635,fatty acid beta-oxidation	Enoyl-CoA hydratase/isomerase
Ma03_g12340	1.97333	16.53	8.55	3.096	9.42546e-08	8.73796e-06	up	Ma03_g12340	uncharacterized LOC103978003	--	PREDICTED: uncharacterized protein LOC103978003 [Musa acuminata subsp. malaccensis]	RecName: Full=Protein MARD1 {ECO:0000303|PubMed:15159630}; AltName: Full=Mediator of ABA-regulated dormancy1 {ECO:0000303|PubMed:15159630}; AltName: Full=Senescence-associated protein SAG102 {ECO:0000303|PubMed:11402199};	SubName: Full=Uncharacterized protein {ECO:0000313|EnsemblPlants:GSMUA_Achr3P12600_001};	--	GO:0010494,cytoplasmic stress granule; GO:0000932,P-body; GO:0046872,metal ion binding; GO:0009737,response to abscisic acid; GO:0010162,seed dormancy process	zinc-finger of the FCS-type, C2-C2
Ma03_g01020	0.67	6.42333	9.695	3.277	6.72849e-33	3.39331e-29	up	Ma03_g01020	phenylpropanoylacetyl-CoA synthase-like	K00660 chalcone synthase [EC:2.3.1.74] | (RefSeq) phenylpropanoylacetyl-CoA synthase-like (A)	PREDICTED: phenylpropanoylacetyl-CoA synthase-like [Musa acuminata subsp. malaccensis]	RecName: Full=Phenylpropanoylacetyl-CoA synthase; EC=2.3.1.218; AltName: Full=Diketide CoA synthase;	SubName: Full=Type III polyketide synthase 4 {ECO:0000313|EMBL:ADE59488.1};	--	GO:0042803,protein homodimerization activity; GO:0016747,transferase activity, transferring acyl groups other than amino-acyl groups; GO:0009813,flavonoid biosynthetic process	3-Oxoacyl-[acyl-carrier-protein (ACP)] synthase III C terminal
Ma09_g17330	0.09	0.863333	9.815	3.295	0.000777945	0.0177206	up	Ma09_g17330	protein EARLY RESPONSIVE TO DEHYDRATION 15-like	--	PREDICTED: protein EARLY RESPONSIVE TO DEHYDRATION 15-like [Musa acuminata subsp. malaccensis]	RecName: Full=Protein EARLY RESPONSIVE TO DEHYDRATION 15; AltName: Full=PAM2-containing protein CID1; AltName: Full=Polyadenylate-binding protein-interacting protein 1; Short=PABP-interacting protein 1; Short=Poly(A)-binding protein-interacting protein 1; AltName: Full=Protein CTC-INTERACTING DOMAIN 1; AltName: Full=Protein LIGHT STRESS-REGULATED 1;	SubName: Full=Uncharacterized protein {ECO:0000313|EnsemblPlants:GSMUA_Achr9P17880_001};	--	GO:0005737,cytoplasm; GO:0009617,response to bacterium; GO:0009644,response to high light intensity; GO:0009414,response to water deprivation	--
Ma00_g02580	0.03	0.276667	9.87	3.303	0.00252792	0.0438103	up	Ma00_g02580	caffeic acid 3-O-methyltransferase-like	K22439 tricetin 3',4',5'-O-trimethyltransferase [EC:2.1.1.169] | (RefSeq) tricetin 3',4',5'-O-trimethyltransferase-like (A)	PREDICTED: caffeic acid 3-O-methyltransferase-like [Musa acuminata subsp. malaccensis]	RecName: Full=Tricetin 3',4',5'-O-trimethyltransferase; Short=TaOMT2; EC=2.1.1.169; AltName: Full=Caffeic acid 3-O-methyltransferase; Short=TaCM; AltName: Full=Flavone O-methyltransferase 2;	SubName: Full=Uncharacterized protein {ECO:0000313|EnsemblPlants:GSMUA_AchrUn_randomP25530_001};	Hydroxyindole-O-methyltransferase and related SAM-dependent methyltransferases	GO:0008171,O-methyltransferase activity; GO:0046983,protein dimerization activity; GO:0009813,flavonoid biosynthetic process; GO:0009809,lignin biosynthetic process	Dimerisation domain
Ma09_g28580	0.24	2.37333	9.888	3.306	3.39004e-07	2.73984e-05	up	Ma09_g28580	uncharacterized LOC103999243%2C transcript variant X2	K19307 25S rRNA (uracil2634-N3)-methyltransferase [EC:2.1.1.313] | (RefSeq) uncharacterized protein At4g26485 (A)	PREDICTED: uncharacterized protein LOC103999243 isoform X1 [Musa acuminata subsp. malaccensis]	RecName: Full=Heavy metal-associated isoprenylated plant protein 47 {ECO:0000303|PubMed:21072340, ECO:0000303|PubMed:23368984}; Short=AtHIP47 {ECO:0000303|PubMed:21072340, ECO:0000303|PubMed:23368984}; Flags: Precursor;	SubName: Full=Uncharacterized protein {ECO:0000313|EnsemblPlants:GSMUA_Achr9P27920_001};	--	GO:0005737,cytoplasm; GO:0046914,transition metal ion binding; GO:0046916,cellular transition metal ion homeostasis; GO:0030001,metal ion transport	Heavy-metal-associated domain
Ma03_g06660	0.24	2.39667	10.068	3.332	4.71115e-11	9.20902e-09	up	Ma03_g06660	UPF0483 protein AGAP003155-like	K02183 calmodulin | (RefSeq) UPF0483 protein CG5412-like (A)	PREDICTED: esterase AGAP003155-like [Musa acuminata subsp. malaccensis]	--	SubName: Full=Uncharacterized protein {ECO:0000313|EnsemblPlants:GSMUA_Achr3P06720_001};	Phospholipase/carboxyhydrolase	--	Serine hydrolase (FSH1)
Ma09_g26880	0.58	5.82667	10.158	3.345	0.000148432	0.00463799	up	Ma09_g26880	uncharacterized LOC103999102	--	PREDICTED: uncharacterized protein LOC103999102 [Musa acuminata subsp. malaccensis]	--	SubName: Full=uncharacterized protein LOC103712289 {ECO:0000313|RefSeq:XP_008796991.1};	--	--	--
Ma09_g03430	0.133333	1.38	10.493	3.391	6.40627e-09	8.06887e-07	up	Ma09_g03430	tropinone reductase homolog	K08081 tropinone reductase I [EC:1.1.1.206] | (RefSeq) tropinone reductase homolog At5g06060-like (A)	PREDICTED: tropinone reductase homolog At5g06060-like [Musa acuminata subsp. malaccensis]	RecName: Full=Tropinone reductase homolog At5g06060 {ECO:0000305}; EC=1.1.1.- {ECO:0000305};	SubName: Full=Uncharacterized protein {ECO:0000313|EnsemblPlants:GSMUA_Achr9P03430_001};	Reductases with broad range of substrate specificities	GO:0005829,cytosol; GO:0016491,oxidoreductase activity	KR domain
Ma09_g13090	0.3	3.12667	10.532	3.397	8.56001e-27	1.66038e-23	up	Ma09_g13090	protein ECERIFERUM 3-like	K15404 aldehyde decarbonylase [EC:4.1.99.5] | (RefSeq) CER1-1; hypothetical protein (A)	PREDICTED: protein ECERIFERUM 3 [Musa acuminata subsp. malaccensis]	RecName: Full=Protein ECERIFERUM 3; AltName: Full=Protein FACELESS POLLEN 1; AltName: Full=Protein WAX2; AltName: Full=Protein YORE-YORE;	SubName: Full=Uncharacterized protein {ECO:0000313|EnsemblPlants:GSMUA_Achr9P13520_001};	--	GO:0005789,endoplasmic reticulum membrane; GO:0016021,integral component of membrane; GO:0016020,membrane; GO:0005886,plasma membrane; GO:0005506,iron ion binding; GO:0016491,oxidoreductase activity; GO:0043447,alkane biosynthetic process; GO:0042335,cuticle development; GO:0006723,cuticle hydrocarbon biosynthetic process; GO:0008610,lipid biosynthetic process; GO:0006629,lipid metabolic process;…	Fatty acid hydroxylase superfamily
Ma08_g02960	4.60333	48.1633	10.71	3.421	9.16619e-08	8.52896e-06	up	Ma08_g02960	probable 2-aminoethanethiol dioxygenase	K10712 cysteamine dioxygenase [EC:1.13.11.19] | (RefSeq) plant cysteine oxidase 2 isoform X1 (A)	PREDICTED: plant cysteine oxidase 2 isoform X2 [Musa acuminata subsp. malaccensis]	RecName: Full=Plant cysteine oxidase 2 {ECO:0000303|PubMed:24599061}; EC=1.13.11.20;	SubName: Full=Uncharacterized protein {ECO:0000313|EnsemblPlants:GSMUA_Achr8P03080_001};	Uncharacterized conserved protein	GO:0005829,cytosol; GO:0005634,nucleus; GO:0017172,cysteine dioxygenase activity; GO:0046872,metal ion binding; GO:0070483,detection of hypoxia; GO:0018171,peptidyl-cysteine oxidation; GO:0001666,response to hypoxia	PCO_ADO
Ma09_g11810	0.5	5.26333	10.767	3.429	0.0001959	0.00583901	up	Ma09_g11810	Ma09_g11810	--	PREDICTED: uncharacterized protein LOC100244345 [Vitis vinifera]	--	SubName: Full=Uncharacterized protein {ECO:0000313|EnsemblPlants:GSMUA_Achr9P12200_001};	--	--	--
Ma09_g30680	0.246667	2.71333	11.077	3.469	7.89759e-06	0.000408923	up	Ma09_g30680	Ma09_g30680	--	PREDICTED: uncharacterized protein LOC103999542 [Musa acuminata subsp. malaccensis]	--	SubName: Full=Uncharacterized protein {ECO:0000313|EnsemblPlants:GSMUA_Achr9P30110_001};	--	--	Wound-induced protein
Ma10_g15400	0.04	0.473333	11.659	3.543	0.000786666	0.0178387	up	Ma10_g15400	receptor-like serine/threonine-protein kinase At1g78530	K04733 interleukin-1 receptor-associated kinase 4 [EC:2.7.11.1] | (RefSeq) receptor-like serine/threonine-protein kinase At1g78530 (A)	PREDICTED: receptor-like serine/threonine-protein kinase At1g78530 [Musa acuminata subsp. malaccensis]	RecName: Full=Receptor-like serine/threonine-protein kinase At1g78530; EC=2.7.11.1;	SubName: Full=Uncharacterized protein {ECO:0000313|EnsemblPlants:GSMUA_Achr10P15300_001};	Serine/threonine protein kinase	GO:0016021,integral component of membrane; GO:0005886,plasma membrane; GO:0005524,ATP binding; GO:0004674,protein serine/threonine kinase activity	Kinase-like
Ma02_g08050	0.173333	2.03333	11.755	3.555	8.73789e-12	1.83612e-09	up	Ma02_g08050	putative quinone-oxidoreductase homolog%2C chloroplastic	K00224 chloroplastic oxoene reductase [EC:1.3.1.-] | (RefSeq) putative quinone-oxidoreductase homolog, chloroplastic (A)	PREDICTED: putative quinone-oxidoreductase homolog, chloroplastic [Musa acuminata subsp. malaccensis]	RecName: Full=Quinone-oxidoreductase QR1, chloroplastic {ECO:0000303|PubMed:11260494}; Short=TvQR1 {ECO:0000303|PubMed:11260494}; EC=1.6.5.5 {ECO:0000269|PubMed:20424175};	SubName: Full=Uncharacterized protein {ECO:0000313|EnsemblPlants:GSMUA_Achr2P06110_001};	Zinc-binding oxidoreductase	GO:0009707,chloroplast outer membrane; GO:0003960,NADPH:quinone reductase activity	Alcohol dehydrogenase GroES-like domain
Ma07_g03980	0.166667	2.01333	12.34	3.625	0.000951182	0.0207429	up	Ma07_g03980	zeaxanthin epoxidase%2C chloroplastic-like	K09838 zeaxanthin epoxidase [EC:1.14.15.21] | (RefSeq) zeaxanthin epoxidase, chloroplastic (A)	PREDICTED: uncharacterized protein LOC103990700 [Musa acuminata subsp. malaccensis]	RecName: Full=Monooxygenase 2 {ECO:0000303|PubMed:10216258}; Short=AtMO2 {ECO:0000303|PubMed:10216258}; EC=1.14.13.-;	SubName: Full=Uncharacterized protein {ECO:0000313|EnsemblPlants:GSMUA_Achr7P03870_001};	Kynurenine 3-monooxygenase and related flavoprotein monooxygenases	GO:0071949,FAD binding; GO:0004497,monooxygenase activity; GO:0002239,response to oomycetes; GO:0044550,secondary metabolite biosynthetic process	HI0933-like protein
Ma05_g10670	0.406667	5.21667	12.887	3.688	1.56541e-25	2.07755e-22	up	Ma05_g10670	Bowman-Birk type proteinase inhibitor-like%2C transcript variant X3	--	PREDICTED: Bowman-Birk type proteinase inhibitor-like isoform X2 [Musa acuminata subsp. malaccensis]	--	SubName: Full=Uncharacterized protein {ECO:0000313|EnsemblPlants:GSMUA_Achr5P10900_001};	--	GO:0005576,extracellular region; GO:0004867,serine-type endopeptidase inhibitor activity	--
Ma05_g24180	0.176667	2.29667	13.153	3.717	4.65155e-24	4.69174e-21	up	Ma05_g24180	mitochondrial chaperone BCS1-like	K08900 mitochondrial chaperone BCS1 | (RefSeq) AAA-ATPase At4g25835-like (A)	PREDICTED: AAA-ATPase At4g25835-like [Musa acuminata subsp. malaccensis]	RecName: Full=AAA-ATPase At4g25835; EC=3.6.1.3 {ECO:0000250|UniProtKB:Q9FLD5}; Flags: Precursor;	SubName: Full=Uncharacterized protein {ECO:0000313|EnsemblPlants:GSMUA_Achr5P21820_001};	AAA+-type ATPase	GO:0005524,ATP binding; GO:0016887,ATPase activity	P-loop containing region of AAA domain
Ma05_g29070	0.253333	3.28667	13.227	3.725	2.60148e-14	7.99986e-12	up	Ma05_g29070	Ma05_g29070	K00384 thioredoxin reductase (NADPH) [EC:1.8.1.9] | (RefSeq) thioredoxin reductase 1-like (A)	PREDICTED: putative germin-like protein 2-1 [Musa acuminata subsp. malaccensis]	RecName: Full=Putative germin-like protein 2-1; Flags: Precursor;	SubName: Full=Uncharacterized protein {ECO:0000313|EnsemblPlants:GSMUA_Achr5P26710_001};	--	GO:0048046,apoplast; GO:0005618,cell wall; GO:0030145,manganese ion binding; GO:0045735,nutrient reservoir activity	Cupin domain
Ma03_g13060	0.0433333	0.613333	13.569	3.762	5.18737e-05	0.00201859	up	Ma03_g13060	Ma03_g13060	K18834 WRKY transcription factor 1 | (RefSeq) WRKY transcription factor 1-like (A)	PREDICTED: WRKY transcription factor WRKY71-like [Musa acuminata subsp. malaccensis]	RecName: Full=WRKY transcription factor WRKY71 {ECO:0000303|PubMed:15047897}; Short=OsWRKY71 {ECO:0000303|PubMed:15047897};	SubName: Full=Uncharacterized protein {ECO:0000313|EnsemblPlants:GSMUA_Achr3P13440_001};	--	GO:0005634,nucleus; GO:0003700,DNA-binding transcription factor activity; GO:1990841,promoter-specific chromatin binding; GO:0043565,sequence-specific DNA binding; GO:0006952,defense response; GO:0009740,gibberellic acid mediated signaling pathway; GO:0009685,gibberellin metabolic process; GO:0009938,negative regulation of gibberellic acid mediated signaling pathway; GO:0031347,regulation of defe…	WRKY DNA -binding domain
Ma04_g17530	1.29333	17.8633	13.99	3.806	3.28892e-18	1.72778e-15	up	Ma04_g17530	transcription factor MYC4-like	K13422 transcription factor MYC2 | (RefSeq) transcription factor MYC2-like (A)	PREDICTED: transcription factor MYC2-like [Musa acuminata subsp. malaccensis]	RecName: Full=Transcription factor MYC2 {ECO:0000305}; Short=OsMYC2 {ECO:0000303|PubMed:24647160}; AltName: Full=Basic helix-loop-helix protein 9 {ECO:0000303|PubMed:16896230}; Short=OsbHLH009 {ECO:0000303|PubMed:16896230}; Short=bHLH 9 {ECO:0000305};	SubName: Full=transcription factor MYC2 {ECO:0000313|RefSeq:XP_008796257.1};	--	GO:0005634,nucleus; GO:0003677,DNA binding; GO:0046983,protein dimerization activity; GO:0006355,regulation of transcription, DNA-templated; GO:0006351,transcription, DNA-templated	Helix-loop-helix DNA-binding domain
Ma04_g02490	0.0333333	0.456667	14.218	3.83	0.00236875	0.0418574	up	Ma04_g02490	uncharacterized LOC103980249	--	PREDICTED: uncharacterized protein LOC103980249 [Musa acuminata subsp. malaccensis]	--	SubName: Full=Uncharacterized protein {ECO:0000313|EnsemblPlants:GSMUA_Achr4P02440_001};	--	GO:0016021,integral component of membrane	Late embryogenesis abundant protein
Ma03_g30740	0.5	7.19667	14.856	3.893	2.83023e-05	0.00120961	up	Ma03_g30740	LOB domain-containing protein 40	K13945 LOB domain-containing protein 29 | (RefSeq) LOB domain-containing protein 14 (A)	PREDICTED: LOB domain-containing protein 40 [Musa acuminata subsp. malaccensis]	RecName: Full=LOB domain-containing protein 41; AltName: Full=ASYMMETRIC LEAVES 2-like protein 38; Short=AS2-like protein 38;	SubName: Full=Uncharacterized protein {ECO:0000313|EnsemblPlants:GSMUA_Achr3P29520_001};	--	GO:0006355,regulation of transcription, DNA-templated	Lateral organ boundaries (LOB) domain
Ma09_g23950	0.0733333	1.11	14.873	3.895	7.52387e-09	9.39218e-07	up	Ma09_g23950	tricetin 3'%2C4'%2C5'-O-trimethyltransferase-like	K22439 tricetin 3',4',5'-O-trimethyltransferase [EC:2.1.1.169] | (RefSeq) tricetin 3',4',5'-O-trimethyltransferase-like (A)	PREDICTED: tricetin 3',4',5'-O-trimethyltransferase-like [Musa acuminata subsp. malaccensis]	RecName: Full=Flavone 3'-O-methyltransferase 1 {ECO:0000305}; Short=OsOMT1 {ECO:0000305}; EC=2.1.1.42 {ECO:0000269|PubMed:16412485}; AltName: Full=Acetylserotonin O-methyltransferase COMT {ECO:0000305}; EC=2.1.1.4 {ECO:0000269|PubMed:26276868}; AltName: Full=Caffeate O-methyltransferase 1 {ECO:0000305}; Short=OsCOMT1 {ECO:0000303|Ref.16}; EC=2.1.1.68 {ECO:0000269|Ref.16}; AltName: Full=OsCOMT {EC…	SubName: Full=Uncharacterized protein {ECO:0000313|EnsemblPlants:GSMUA_Achr9P23470_001};	Hydroxyindole-O-methyltransferase and related SAM-dependent methyltransferases	GO:0005737,cytoplasm; GO:0017096,acetylserotonin O-methyltransferase activity; GO:0047763,caffeate O-methyltransferase activity; GO:0030744,luteolin O-methyltransferase activity; GO:0046983,protein dimerization activity; GO:0102822,quercetin 3'-O-methyltransferase activity; GO:0051555,flavonol biosynthetic process; GO:0009809,lignin biosynthetic process; GO:0030187,melatonin biosynthetic process	Dimerisation domain
Ma05_g09080	0.113333	1.78	15.884	3.989	2.02405e-12	4.81494e-10	up	Ma05_g09080	Ma05_g09080	K12472 epidermal growth factor receptor substrate 15 | (RefSeq) GATA zinc finger domain-containing protein 14-like (A)	PREDICTED: BURP domain-containing protein 3-like [Musa acuminata subsp. malaccensis]	RecName: Full=BURP domain-containing protein 3; Short=OsBURP03; Flags: Precursor;	SubName: Full=Uncharacterized protein {ECO:0000313|EnsemblPlants:GSMUA_Achr5P09400_001};	--	--	--
Ma03_g12390	1.68	29.12	17.641	4.141	6.26119e-09	8.01433e-07	up	Ma03_g12390	chaperone protein dnaJ 11%2C chloroplastic-like	K03686 molecular chaperone DnaJ | (RefSeq) chaperone protein dnaJ A6, chloroplastic (A)	PREDICTED: chaperone protein dnaJ 11, chloroplastic-like [Musa acuminata subsp. malaccensis]	RecName: Full=Chaperone protein dnaJ 11, chloroplastic; Short=AtDjC11; Short=AtJ11; Flags: Precursor;	SubName: Full=Uncharacterized protein {ECO:0000313|EnsemblPlants:GSMUA_Achr3P12640_001};	Molecular chaperone (DnaJ superfamily)	GO:0009507,chloroplast; GO:0009570,chloroplast stroma; GO:0005634,nucleus; GO:0009536,plastid	DnaJ domain
Ma09_g27320	0.0666667	1.18667	18.124	4.18	0.00202752	0.037291	up	Ma09_g27320	Ma09_g27320	--	PREDICTED: uncharacterized protein LOC103999135 [Musa acuminata subsp. malaccensis]	--	SubName: Full=Uncharacterized protein {ECO:0000313|EnsemblPlants:GSMUA_Achr9P26700_001};	--	GO:0016021,integral component of membrane	--
Ma01_g19550	0.07	1.35667	19.39	4.277	2.59736e-05	0.00112923	up	Ma01_g19550	pathogenesis-related protein 1-like	K05387 glutamate receptor, ionotropic, plant | (RefSeq) LOW QUALITY PROTEIN: glutamate receptor 2.3-like (A)	PREDICTED: pathogenesis-related protein 1-like [Musa acuminata subsp. malaccensis]	RecName: Full=Pathogenesis-related protein 1; Short=AOPR1;	SubName: Full=Uncharacterized protein {ECO:0000313|EnsemblPlants:GSMUA_AchrUn_randomP26730_001};	--	GO:0005737,cytoplasm; GO:0006952,defense response; GO:0009607,response to biotic stimulus	Pathogenesis-related protein Bet v I family
Ma03_g12470	0.313333	6.39333	20.814	4.38	2.88995e-27	6.07274e-24	up	Ma03_g12470	uncharacterized LOC103978016	--	PREDICTED: uncharacterized protein LOC103978016 [Musa acuminata subsp. malaccensis]	--	SubName: Full=Uncharacterized protein {ECO:0000313|EnsemblPlants:GSMUA_Achr3P12720_001};	--	--	Protein of unknown function, DUF538
Ma07_g05750	4.30333	93.6	22.383	4.484	2.7411e-09	3.74578e-07	up	Ma07_g05750	uncharacterized LOC103990530	--	PREDICTED: uncharacterized protein LOC103990530 [Musa acuminata subsp. malaccensis]	RecName: Full=Protein MARD1 {ECO:0000303|PubMed:15159630}; AltName: Full=Mediator of ABA-regulated dormancy1 {ECO:0000303|PubMed:15159630}; AltName: Full=Senescence-associated protein SAG102 {ECO:0000303|PubMed:11402199};	SubName: Full=Uncharacterized protein {ECO:0000313|EnsemblPlants:GSMUA_Achr7P05660_001};	--	GO:0010494,cytoplasmic stress granule; GO:0000932,P-body; GO:0046872,metal ion binding; GO:0009737,response to abscisic acid; GO:0010162,seed dormancy process	zinc-finger of the FCS-type, C2-C2
Ma06_g36150	0.01	0.233333	22.69	4.504	0.0016767	0.0322991	up	Ma06_g36150	uncharacterized LOC103990158	--	PREDICTED: uncharacterized protein LOC103990158 [Musa acuminata subsp. malaccensis]	--	SubName: Full=Uncharacterized protein {ECO:0000313|EnsemblPlants:GSMUA_Achr6P34190_001};	--	--	Domain of unknown function (DUF3516)
Ma03_g03540	0.0233333	0.536667	22.782	4.51	3.42641e-06	0.000206706	up	Ma03_g03540	probable inorganic phosphate transporter 1-10	K08176 MFS transporter, PHS family, inorganic phosphate transporter | (RefSeq) probable inorganic phosphate transporter 1-10 (A)	PREDICTED: probable inorganic phosphate transporter 1-10 [Musa acuminata subsp. malaccensis]	RecName: Full=Probable inorganic phosphate transporter 1-10; Short=OsPT10; Short=OsPht1;10; AltName: Full=H(+)/Pi cotransporter;	SubName: Full=Uncharacterized protein {ECO:0000313|EnsemblPlants:GSMUA_Achr3P03730_001};	Inorganic phosphate transporter	GO:0005887,integral component of plasma membrane; GO:0015293,symporter activity; GO:0006817,phosphate ion transport	Uncharacterised MFS-type transporter YbfB
Ma01_g09800	0.02	0.45	23.071	4.528	0.00174251	0.0331616	up	Ma01_g09800	exopolygalacturonase-like	K01213 galacturan 1,4-alpha-galacturonidase [EC:3.2.1.67] | (RefSeq) exopolygalacturonase-like (A)	PREDICTED: exopolygalacturonase-like, partial [Musa acuminata subsp. malaccensis]	RecName: Full=Exopolygalacturonase; Short=ExoPG; EC=3.2.1.67; AltName: Full=Galacturan 1,4-alpha-galacturonidase; AltName: Full=Pectinase; Flags: Precursor;	SubName: Full=Uncharacterized protein {ECO:0000313|EnsemblPlants:GSMUA_Achr1P16500_001};	--	GO:0005618,cell wall; GO:0005576,extracellular region; GO:0047911,galacturan 1,4-alpha-galacturonidase activity; GO:0004650,polygalacturonase activity; GO:0005975,carbohydrate metabolic process; GO:0071555,cell wall organization	Pectate lyase superfamily protein
Ma04_g00370	0.0233333	0.586667	24.26	4.601	3.38706e-08	3.52926e-06	up	Ma04_g00370	ABC transporter G family member 12-like	K05681 ATP-binding cassette, subfamily G (WHITE), member 2 | (RefSeq) hypothetical protein (A)	PREDICTED: ABC transporter G family member 12-like [Musa acuminata subsp. malaccensis]	RecName: Full=ABC transporter G family member 15; Short=ABC transporter ABCG.15; Short=AtABCG15; AltName: Full=White-brown complex homolog protein 15; Short=AtWBC15; AltName: Full=White-brown complex homolog protein 22; Short=AtWBC22;	SubName: Full=Uncharacterized protein {ECO:0000313|EnsemblPlants:GSMUA_Achr4P00390_001};	Transporter, ABC superfamily (Breast cancer resistance protein)	GO:0016021,integral component of membrane; GO:0005886,plasma membrane; GO:0005524,ATP binding; GO:0042626,ATPase activity, coupled to transmembrane movement of substances; GO:0080167,response to karrikin	AAA domain
Ma05_g09360	0.0133333	0.35	25.319	4.662	0.0017551	0.0333257	up	Ma05_g09360	1-aminocyclopropane-1-carboxylate oxidase 1-like	K05933 aminocyclopropanecarboxylate oxidase [EC:1.14.17.4] | (RefSeq) 1-aminocyclopropane-1-carboxylate oxidase 1 (A)	PREDICTED: 1-aminocyclopropane-1-carboxylate oxidase 1 [Musa acuminata subsp. malaccensis]	RecName: Full=1-aminocyclopropane-1-carboxylate oxidase 1; Short=ACC oxidase 1; Short=AtACO1; EC=1.14.17.4;	SubName: Full=Uncharacterized protein {ECO:0000313|EnsemblPlants:GSMUA_Achr5P09690_001};	Iron/ascorbate family oxidoreductases	GO:0009815,1-aminocyclopropane-1-carboxylate oxidase activity; GO:0031418,L-ascorbic acid binding; GO:0046872,metal ion binding; GO:0071398,cellular response to fatty acid; GO:0071281,cellular response to iron ion; GO:0071732,cellular response to nitric oxide; GO:0051365,cellular response to potassium ion starvation; GO:0006952,defense response; GO:0009693,ethylene biosynthetic process	non-haem dioxygenase in morphine synthesis N-terminal
Ma03_g29060	0.0166667	0.473333	27.144	4.763	0.000609853	0.0145213	up	Ma03_g29060	probable LRR receptor-like serine/threonine-protein kinase At1g12460	K13466 EIX receptor 1/2 | (RefSeq) Eix2; EIX receptor 2 (A)	PREDICTED: probable leucine-rich repeat receptor-like protein kinase At5g63930 [Musa acuminata subsp. malaccensis]	RecName: Full=Receptor-like protein EIX2 {ECO:0000305}; AltName: Full=EIX receptor 2 {ECO:0000312|EMBL:AAR28378.1}; Flags: Precursor;	SubName: Full=Uncharacterized protein {ECO:0000313|EnsemblPlants:GSMUA_AchrUn_randomP24870_001};	FOG: Leucine rich repeat	GO:0016021,integral component of membrane; GO:0005886,plasma membrane; GO:0050832,defense response to fungus	Leucine Rich repeat
Ma09_g30410	0.01	0.27	28.122	4.814	0.000508245	0.0126514	up	Ma09_g30410	probable fatty acyl-CoA reductase 4	K13356 alcohol-forming fatty acyl-CoA reductase [EC:1.2.1.84] | (RefSeq) fatty acyl-CoA reductase 1-like (A)	PREDICTED: fatty acyl-CoA reductase 1-like [Musa acuminata subsp. malaccensis]	RecName: Full=Probable fatty acyl-CoA reductase 4 {ECO:0000305}; EC=1.2.1.84 {ECO:0000269|PubMed:20571114};	RecName: Full=Fatty acyl-CoA reductase {ECO:0000256|RuleBase:RU363097}; EC=1.2.1.84 {ECO:0000256|RuleBase:RU363097};	Acyl-CoA reductase	GO:0043231,intracellular membrane-bounded organelle; GO:0102965,alcohol-forming fatty acyl-CoA reductase activity; GO:0080019,fatty-acyl-CoA reductase (alcohol-forming) activity; GO:0050062,long-chain-fatty-acyl-CoA reductase activity; GO:0006629,lipid metabolic process; GO:0035336,long-chain fatty-acyl-CoA metabolic process; GO:0009651,response to salt stress; GO:0009611,response to wounding; GO…	GDP-mannose 4,6 dehydratase
Ma10_g15470	0.13	3.62333	28.402	4.828	4.44989e-06	0.000251026	up	Ma10_g15470	uncharacterized LOC104001043	--	PREDICTED: uncharacterized protein LOC104001043 [Musa acuminata subsp. malaccensis]	--	SubName: Full=Uncharacterized protein {ECO:0000313|EnsemblPlants:GSMUA_Achr10P15390_001};	--	--	Nop14-like family
Ma04_g37080	0.0133333	0.426667	28.616	4.839	0.000465881	0.0118067	up	Ma04_g37080	uncharacterized LOC103982324%2C transcript variant X1	K14292 trimethylguanosine synthase [EC:2.1.1.-] | (RefSeq) trimethylguanosine synthase (A)	PREDICTED: protein SODIUM POTASSIUM ROOT DEFECTIVE 2 [Musa acuminata subsp. malaccensis]	RecName: Full=Protein SODIUM POTASSIUM ROOT DEFECTIVE 2 {ECO:0000303|PubMed:21193571}; Short=NaKR2 {ECO:0000303|PubMed:21193571}; AltName: Full=Heavy metal-associated plant protein 3 {ECO:0000303|PubMed:23368984}; Short=AtHPP03 {ECO:0000303|PubMed:23368984};	SubName: Full=Uncharacterized protein {ECO:0000313|EnsemblPlants:GSMUA_Achr4P30560_001};	Copper chaperone	GO:0005737,cytoplasm; GO:0046914,transition metal ion binding; GO:0046916,cellular transition metal ion homeostasis; GO:0030001,metal ion transport	Heavy-metal-associated domain
Ma04_g26570	0.133333	3.76667	28.657	4.841	0.00103577	0.0221151	up	Ma04_g26570	Ma04_g26570	--	PREDICTED: uncharacterized protein LOC108952585 [Musa acuminata subsp. malaccensis]	RecName: Full=Protein MARD1 {ECO:0000303|PubMed:15159630}; AltName: Full=Mediator of ABA-regulated dormancy1 {ECO:0000303|PubMed:15159630}; AltName: Full=Senescence-associated protein SAG102 {ECO:0000303|PubMed:11402199};	SubName: Full=Uncharacterized protein {ECO:0000313|EnsemblPlants:GSMUA_Achr4P19900_001};	--	GO:0010494,cytoplasmic stress granule; GO:0000932,P-body; GO:0046872,metal ion binding; GO:0009737,response to abscisic acid; GO:0010162,seed dormancy process	--
Ma04_g24670	0	0.213333	33.352	5.06	0.00124381	0.0255517	up	Ma04_g24670	transcription factor RAX2-like	K09422 transcription factor MYB, plant | (RefSeq) transcription factor RAX2 (A)	PREDICTED: transcription factor RAX2 [Musa acuminata subsp. malaccensis]	RecName: Full=Transcription factor RAX3; AltName: Full=Myb-related protein 84; Short=AtMYB84; AltName: Full=Protein REGULATOR OF AXILLARY MERISTEMS 3;	SubName: Full=Uncharacterized protein {ECO:0000313|EnsemblPlants:GSMUA_Achr1P04910_001};	Transcription factor, Myb superfamily	GO:0005634,nucleus; GO:0003700,DNA-binding transcription factor activity; GO:0000981,DNA-binding transcription factor activity, RNA polymerase II-specific; GO:0043565,sequence-specific DNA binding; GO:0001135,RNA polymerase II transcription regulator recruiting activity; GO:0044212,transcription regulatory region DNA binding; GO:0030154,cell differentiation; GO:0007275,multicellular organism deve…	Myb-like DNA-binding domain
Ma05_g31850	0	0.253333	34.424	5.105	0.00119244	0.0246665	up	Ma05_g31850	abscisic acid receptor PYL4-like	K14496 abscisic acid receptor PYR/PYL family | (RefSeq) abscisic acid receptor PYL3-like (A)	PREDICTED: abscisic acid receptor PYL3-like [Musa acuminata subsp. malaccensis]	RecName: Full=Abscisic acid receptor PYL4; AltName: Full=ABI1-binding protein 2; AltName: Full=PYR1-like protein 4; AltName: Full=Regulatory components of ABA receptor 10;	SubName: Full=abscisic acid receptor PYL4 {ECO:0000313|RefSeq:XP_008799865.1};	--	GO:0005737,cytoplasm; GO:0005634,nucleus; GO:0005886,plasma membrane; GO:0010427,abscisic acid binding; GO:0042803,protein homodimerization activity; GO:0004864,protein phosphatase inhibitor activity; GO:0004872,NA; GO:0009738,abscisic acid-activated signaling pathway	Polyketide cyclase / dehydrase and lipid transport
Ma05_g03320	0.113333	4.05	35.79	5.161	2.46331e-05	0.00107465	up	Ma05_g03320	uncharacterized LOC103983832	--	PREDICTED: uncharacterized protein LOC103983832 [Musa acuminata subsp. malaccensis]	--	SubName: Full=Uncharacterized protein {ECO:0000313|EnsemblPlants:GSMUA_Achr5P03500_001};	--	--	Tetratricopeptide repeat
Ma05_g09980	0	0.266667	38.445	5.265	0.000352347	0.00955353	up	Ma05_g09980	naringenin%2C2-oxoglutarate 3-dioxygenase-like	K24028 salicylic acid 3-hydroxylase [EC:1.14.11.-] | (RefSeq) protein DOWNY MILDEW RESISTANCE 6 (A)	PREDICTED: protein DOWNY MILDEW RESISTANCE 6 [Musa acuminata subsp. malaccensis]	RecName: Full=Flavanone 3-dioxygenase 2 {ECO:0000305}; EC=1.14.11.9 {ECO:0000269|PubMed:18413994}; AltName: Full=Flavanone 3-beta-hydroxylase 2 {ECO:0000305}; AltName: Full=Flavanone 3-hydroxylase 2 {ECO:0000303|PubMed:18413994}; Short=OsF3H-2 {ECO:0000303|PubMed:18413994};	SubName: Full=Uncharacterized protein {ECO:0000313|EnsemblPlants:GSMUA_Achr5P10230_001};	Iron/ascorbate family oxidoreductases	GO:0031418,L-ascorbic acid binding; GO:0046872,metal ion binding; GO:0045486,naringenin 3-dioxygenase activity; GO:0009813,flavonoid biosynthetic process	non-haem dioxygenase in morphine synthesis N-terminal
Ma08_g10180	0	0.653333	40.36	5.335	0.000261929	0.00745462	up	Ma08_g10180	Ma08_g10180	K20893 probable galacturonosyltransferase-like 1 [EC:2.4.1.-] | (RefSeq) probable galacturonosyltransferase-like 1 (A)	PREDICTED: probable galacturonosyltransferase-like 7 [Musa acuminata subsp. malaccensis]	RecName: Full=Probable galacturonosyltransferase-like 6; EC=2.4.1.-; AltName: Full=Like glycosyl transferase 10;	RecName: Full=Hexosyltransferase {ECO:0000256|RuleBase:RU362027}; EC=2.4.1.- {ECO:0000256|RuleBase:RU362027};	--	GO:0005794,Golgi apparatus; GO:0000139,Golgi membrane; GO:0016021,integral component of membrane; GO:0047262,polygalacturonate 4-alpha-galacturonosyltransferase activity; GO:0016757,transferase activity, transferring glycosyl groups; GO:0071555,cell wall organization; GO:0045489,pectin biosynthetic process; GO:0000271,polysaccharide biosynthetic process	Glycosyl transferase family 8
Ma03_g05400	0	0.363333	41.816	5.386	0.000314929	0.00872909	up	Ma03_g05400	trans-cinnamate 4-monooxygenase-like	K00487 trans-cinnamate 4-monooxygenase [EC:1.14.13.11] | (RefSeq) trans-cinnamate 4-monooxygenase-like (A)	PREDICTED: trans-cinnamate 4-monooxygenase-like [Musa acuminata subsp. malaccensis]	RecName: Full=Cytochrome P450 CYP73A100; EC=1.14.-.-;	SubName: Full=Uncharacterized protein {ECO:0000313|EnsemblPlants:GSMUA_AchrUn_randomP27040_001};	Cytochrome P450 CYP2 subfamily	GO:0016021,integral component of membrane; GO:0020037,heme binding; GO:0005506,iron ion binding; GO:0004497,monooxygenase activity; GO:0016705,oxidoreductase activity, acting on paired donors, with incorporation or reduction of molecular oxygen	Cytochrome P450
Ma05_g00960	0	0.596667	42.526	5.41	0.000187818	0.00563142	up	Ma05_g00960	Ma05_g00960	K11253 histone H3 | (RefSeq) histone H3.2 (A)	PREDICTED: histone H3.2 [Musa acuminata subsp. malaccensis]	RecName: Full=Histone H3.2;	RecName: Full=Histone H3 {ECO:0000256|RuleBase:RU004471};	Histones H3 and H4	GO:0000786,nucleosome; GO:0005634,nucleus; GO:0003677,DNA binding; GO:0046982,protein heterodimerization activity	--
Ma09_g30440	0	0.26	54.533	5.769	3.60857e-05	0.00149907	up	Ma09_g30440	fatty acyl-CoA reductase 3-like	K13356 alcohol-forming fatty acyl-CoA reductase [EC:1.2.1.84] | (RefSeq) fatty acyl-CoA reductase 3-like (A)	PREDICTED: fatty acyl-CoA reductase 3-like [Musa acuminata subsp. malaccensis]	RecName: Full=Fatty acyl-CoA reductase 3 {ECO:0000305}; EC=1.2.1.84 {ECO:0000269|PubMed:16980563, ECO:0000269|PubMed:19062129}; AltName: Full=Protein ECERIFERUM 4;	RecName: Full=Fatty acyl-CoA reductase {ECO:0000256|RuleBase:RU363097}; EC=1.2.1.84 {ECO:0000256|RuleBase:RU363097};	Acyl-CoA reductase	GO:0005783,endoplasmic reticulum; GO:0102965,alcohol-forming fatty acyl-CoA reductase activity; GO:0080019,fatty-acyl-CoA reductase (alcohol-forming) activity; GO:0006629,lipid metabolic process; GO:0035336,long-chain fatty-acyl-CoA metabolic process; GO:0010345,suberin biosynthetic process; GO:0010025,wax biosynthetic process	GDP-mannose 4,6 dehydratase
Ma11_g17160	0.466667	27.53	61.597	5.945	1.18508e-06	8.03307e-05	up	Ma11_g17160	Ma11_g17160	--	PREDICTED: uncharacterized protein LOC103971811 [Musa acuminata subsp. malaccensis]	--	SubName: Full=Uncharacterized protein {ECO:0000313|EnsemblPlants:GSMUA_Achr9P30090_001};	--	--	Wound-induced protein
Ma09_g10880	0	1.73667	154.847	7.275	1.04731e-08	1.22848e-06	up	Ma09_g10880	dirigent protein 11-like	K01870 isoleucyl-tRNA synthetase [EC:6.1.1.5] | (RefSeq) isoleucine--tRNA ligase, chloroplastic/mitochondrial-like (A)	PREDICTED: dirigent protein 11-like [Musa acuminata subsp. malaccensis]	RecName: Full=Dirigent protein 11; Short=AtDIR11; Flags: Precursor;	RecName: Full=Dirigent protein {ECO:0000256|RuleBase:RU363099};	--	GO:0048046,apoplast; GO:0016853,isomerase activity	Dirigent-like protein
Ma05_g07440	0.02	4.36667	220.977	7.788	1.26707e-10	2.30607e-08	up	Ma05_g07440	Ma05_g07440	K00799 glutathione S-transferase [EC:2.5.1.18] | (RefSeq) probable glutathione S-transferase (A)	PREDICTED: probable glutathione S-transferase [Musa acuminata subsp. malaccensis]	RecName: Full=Probable glutathione S-transferase; EC=2.5.1.18; AltName: Full=G2-4; AltName: Full=Heat shock protein 26A;	SubName: Full=Uncharacterized protein {ECO:0000313|EnsemblPlants:GSMUA_Achr5P07710_001};	Glutathione S-transferase	GO:0005737,cytoplasm; GO:0004364,glutathione transferase activity; GO:0006749,glutathione metabolic process; GO:0009737,response to abscisic acid; GO:0009733,response to auxin; GO:0009735,response to cytokinin; GO:0009739,response to gibberellin; GO:0009408,response to heat; GO:0010038,response to metal ion; GO:0009407,toxin catabolic process	Outer mitochondrial membrane transport complex protein

## Sheet: Supplementary Table 3
Supplementary Table 3. List of DEGs enriched in different KEGG pathways in ultravoilet C treated Musa nana peels as compared to control.
Pathway	Gene ID	T FPKM	TC FPKM	Log2 FC	E.C. number	Gene Description
Taurine and hypotaurine metabolism	Ma02_g10270	29.0033	76.1567	1.42	[EC:1.13.11.19]	cysteamine dioxygenase
Taurine and hypotaurine metabolism	Ma02_g21450	6.57333	25.0267	1.958	[EC:1.13.11.19]	cysteamine dioxygenase
Taurine and hypotaurine metabolism	Ma06_g37770	1.64667	8.08333	2.324	[EC:1.13.11.19]	cysteamine dioxygenase
Taurine and hypotaurine metabolism	Ma08_g02960	4.60333	48.1633	3.421	[EC:1.13.11.19]	cysteamine dioxygenase
Taurine and hypotaurine metabolism	Ma08_g04130	7.88333	30.19	1.964	[EC:1.13.11.19]	cysteamine dioxygenase
Taurine and hypotaurine metabolism	Ma08_g20690	0.72	2.27333	1.68	[EC:1.13.11.19]	cysteamine dioxygenase
Taurine and hypotaurine metabolism	Ma08_g26950	0.293333	0.966667	1.733	[EC:1.13.11.19]	cysteamine dioxygenase
Cutin, suberine and wax biosynthesis	Ma06_g20620	0.0566667	0.423333	2.891	[EC:1.2.1.84]	alcohol-forming fatty acyl-CoA reductase
Cutin, suberine and wax biosynthesis	Ma09_g30410	0.01	0.27	4.814	[EC:1.2.1.84]	alcohol-forming fatty acyl-CoA reductase
Cutin, suberine and wax biosynthesis	Ma09_g30440	0	0.26	5.769	[EC:1.2.1.84]	alcohol-forming fatty acyl-CoA reductase
Cutin, suberine and wax biosynthesis	Ma02_g13310	3.45333	0.636667	-2.424	[EC:1.14.-.-]	fatty acid omega-hydroxylase
Cutin, suberine and wax biosynthesis	Ma04_g35920	1.64667	5.32333	1.708	[EC:1.14.-.-]	fatty acid omega-hydroxylase
Cutin, suberine and wax biosynthesis	Ma09_g13090	0.3	3.12667	3.397	[EC:4.1.99.5]	aldehyde decarbonylase
Cutin, suberine and wax biosynthesis	Ma03_g26150	0.406667	0.97	1.263	[EC:1.14.-.-]	fatty acid omega-hydroxylase
Aminoacyl-tRNA biosynthesis	Ma05_g01220	0.406667	2.04667	2.36	[EC:6.1.1.5]	isoleucyl-tRNA synthetase
Aminoacyl-tRNA biosynthesis	Ma07_g24890	11.7467	46.3133	1.994	[EC:6.1.1.5]	isoleucyl-tRNA synthetase
Aminoacyl-tRNA biosynthesis	Ma08_g19700	0.34	1.32667	2.002	[EC:6.1.1.5]	isoleucyl-tRNA synthetase
Aminoacyl-tRNA biosynthesis	Ma08_g19720	2.97667	13.8533	2.239	[EC:6.1.1.5]	isoleucyl-tRNA synthetase
Aminoacyl-tRNA biosynthesis	Ma08_g19750	0.963333	6.10333	2.679	[EC:6.1.1.5]	isoleucyl-tRNA synthetase
Aminoacyl-tRNA biosynthesis	Ma09_g10830	6.58667	20.13	1.624	[EC:6.1.1.5]	isoleucyl-tRNA synthetase
Aminoacyl-tRNA biosynthesis	Ma09_g10850	0.233333	1.35667	2.557	[EC:6.1.1.5]	isoleucyl-tRNA synthetase
Aminoacyl-tRNA biosynthesis	Ma09_g10880	0	1.73667	7.275	[EC:6.1.1.5]	isoleucyl-tRNA synthetase
Aminoacyl-tRNA biosynthesis	Ma09_g10890	0.746667	3.68333	2.314	[EC:6.1.1.5]	isoleucyl-tRNA synthetase
Aminoacyl-tRNA biosynthesis	Ma10_g16880	0.81	4.62333	2.516	[EC:6.1.1.5]	isoleucyl-tRNA synthetase
Phenylpropanoid biosynthesis	Ma04_g33020	0.8	2.63	1.731	[EC:1.1.1.195]	cinnamyl-alcohol dehydrogenase
Phenylpropanoid biosynthesis	Ma07_g23680	1.05	2.31	1.15	[EC:1.11.1.7]	peroxidase
Phenylpropanoid biosynthesis	Ma10_g05180	1.09333	2.38667	1.148	[EC:1.11.1.7]	peroxidase
Phenylpropanoid biosynthesis	Ma11_g04630	0.0733333	0.5	2.801	[EC:1.11.1.7]	peroxidase
Phenylpropanoid biosynthesis	Ma03_g05400	0	0.363333	5.386	[EC:1.14.13.11]	trans-cinnamate 4-monooxygenase
Phenylpropanoid biosynthesis	Ma07_g19640	7.52333	18.8033	1.339	[EC:1.14.13.11]	trans-cinnamate 4-monooxygenase
Phenylpropanoid biosynthesis	Ma09_g13580	1.21667	8.54667	2.84	[EC:1.14.13.11]	trans-cinnamate 4-monooxygenase
Phenylpropanoid biosynthesis	Ma04_g17540	0.22	0.896667	2.024	[EC:1.2.1.44]	cinnamoyl-CoA reductase
Phenylpropanoid biosynthesis	Ma05_g08770	0.313333	1.47	2.233	[EC:1.2.1.44]	cinnamoyl-CoA reductase
Phenylpropanoid biosynthesis	Ma01_g04420	2.33667	5.14	1.154	[EC:4.3.1.24]	phenylalanine ammonia-lyase
Phenylpropanoid biosynthesis	Ma05_g03720	0.403333	1.79	2.173	[EC:4.3.1.24]	phenylalanine ammonia-lyase
Phenylpropanoid biosynthesis	Ma03_g26620	5.64	2.19667	-1.336	[EC:2.3.1.133]	shikimate O-hydroxycinnamoyltransferase
Phenylpropanoid biosynthesis	Ma07_g27110	0.456667	1.12333	1.3	[EC:2.4.1.128]	scopoletin glucosyltransferase
Flavonoid biosynthesis	Ma03_g05400	0	0.363333	5.386	[EC:1.14.13.11]	trans-cinnamate 4-monooxygenase
Flavonoid biosynthesis	Ma07_g19640	7.52333	18.8033	1.339	[EC:1.14.13.11]	trans-cinnamate 4-monooxygenase
Flavonoid biosynthesis	Ma09_g13580	1.21667	8.54667	2.84	[EC:1.14.13.11]	trans-cinnamate 4-monooxygenase
Flavonoid biosynthesis	Ma03_g01020	0.67	6.42333	3.277	[EC:2.3.1.74]	chalcone synthase
Flavonoid biosynthesis	Ma05_g32080	0.0933333	0.766667	3.006	[EC:2.3.1.74]	chalcone synthase
Flavonoid biosynthesis	Ma03_g26620	5.64	2.19667	-1.336	[EC:2.3.1.133]	shikimate O-hydroxycinnamoyltransferase
Flavonoid biosynthesis	Ma11_g14250	1.84667	9.57333	2.368	[EC:1.14.14.81]	flavonoid 3',5'-hydroxylase
Stilbenoid, diarylheptanoid and gingerol biosynthesis	Ma03_g05400	0	0.363333	5.386	[EC:1.14.13.11]	trans-cinnamate 4-monooxygenase
Stilbenoid, diarylheptanoid and gingerol biosynthesis	Ma07_g19640	7.52333	18.8033	1.339	[EC:1.14.13.11]	trans-cinnamate 4-monooxygenase
Stilbenoid, diarylheptanoid and gingerol biosynthesis	Ma09_g13580	1.21667	8.54667	2.84	[EC:1.14.13.11]	trans-cinnamate 4-monooxygenase
Stilbenoid, diarylheptanoid and gingerol biosynthesis	Ma03_g26620	5.64	2.19667	-1.336	[EC:2.3.1.133]	shikimate O-hydroxycinnamoyltransferase
Carotenoid biosynthesis	Ma07_g03980	0.166667	2.01333	3.625	[EC:1.14.15.21]	zeaxanthin epoxidase
Carotenoid biosynthesis	Ma07_g07210	22.9533	85.9033	1.921	[EC:1.14.13.93]	(+)-abscisic acid 8'-hydroxylase
Plant-pathogen interaction	Ma00_g02460	1.26333	2.94333	1.232		calmodulin
Plant-pathogen interaction	Ma03_g06660	0.24	2.39667	3.332		calmodulin
Plant-pathogen interaction	Ma08_g15090	0.643333	3.12	2.296		molecular chaperone HtpG
Plant-pathogen interaction	Ma04_g08390	0.226667	0.78	1.805		WRKY transcription factor 22
Plant-pathogen interaction	Ma04_g17130	2.41	9.31333	1.962		chitin elicitor receptor kinase 1
Plant-pathogen interaction	Ma09_g01180	1.29667	3.75	1.532	[EC:2.7.11.1]	serine/threonine-protein kinase PBS1
Plant-pathogen interaction	Ma00_g00100	1.23	2.56667	1.083	[EC:1.6.3.-1.11.1.-]	pathogenesis-related genes transcriptional activator PTI5
Plant-pathogen interaction	Ma05_g29360	9.50667	60.6867	2.702		respiratory burst oxidase
Plant-pathogen interaction	Ma02_g15060	85.04	208.407	1.309		pathogenesis-related protein 1
Plant-pathogen interaction	Ma03_g29060	0.0166667	0.473333	4.763		EIX receptor 44198
Plant-pathogen interaction	Ma02_g23450	2.38667	6.66	1.507	[EC:2.3.1.199]	3-ketoacyl-CoA synthase
Plant-pathogen interaction	Ma03_g01910	37.3433	16.39	-1.162	[EC:2.3.1.199]	3-ketoacyl-CoA synthase
Plant-pathogen interaction	Ma03_g02070	0.123333	0.513333	2.035	[EC:2.3.1.199]	3-ketoacyl-CoA synthase
Plant-pathogen interaction	Ma04_g08880	20.6667	7.81	-1.38	[EC:2.3.1.199]	3-ketoacyl-CoA synthase
Plant-pathogen interaction	Ma03_g13060	0.0433333	0.613333	3.762		WRKY transcription factor 1
Plant-pathogen interaction	Ma07_g05300	4.18667	11.56	1.489		WRKY transcription factor 1
Plant-pathogen interaction	Ma07_g20830	12.3267	25.6467	1.074		WRKY transcription factor 1
Plant-pathogen interaction	Ma08_g15300	0.983333	2.46	1.341		WRKY transcription factor 1
Plant-pathogen interaction	Ma07_g02820	41.53	84.1367	1.032		BHLH transcription factor Upa20
MAPK signaling pathway - plant	Ma00_g02460	1.26333	2.94333	1.232		calmodulin
MAPK signaling pathway - plant	Ma03_g06660	0.24	2.39667	3.332		calmodulin
MAPK signaling pathway - plant	Ma04_g17530	1.29333	17.8633	3.806		transcription factor MYC2
MAPK signaling pathway - plant	Ma08_g34470	0.53	1.40333	1.418		transcription factor MYC2
MAPK signaling pathway - plant	Ma04_g08390	0.226667	0.78	1.805		WRKY transcription factor 22
MAPK signaling pathway - plant	Ma05_g29360	9.50667	60.6867	2.702	[EC:1.6.3.-1.11.1.-]	respiratory burst oxidase
MAPK signaling pathway - plant	Ma02_g15060	85.04	208.407	1.309		pathogenesis-related protein 1
MAPK signaling pathway - plant	Ma05_g31850	0	0.253333	5.105		abscisic acid receptor PYR/PYL family
MAPK signaling pathway - plant	Ma06_g16710	20.4167	42.3433	1.073	[EC:3.1.3.16]	protein phosphatase 2C
MAPK signaling pathway - plant	Ma08_g26350	0.0533333	0.25	2.242		ethylene-insensitive protein 3
MAPK signaling pathway - plant	Ma00_g00090	0.286667	1.14333	2.002		ethylene-responsive transcription factor 1
MAPK signaling pathway - plant	Ma10_g00450	0.24	0.656667	1.461	[EC:2.7.11.1]	LRR receptor-like serine/threonine-protein kinase ERECTA
MAPK signaling pathway - plant	Ma04_g08810	3.62333	7.57	1.079		transmembrane protein 222
Plant hormone signal transduction	Ma02_g08090	2.67333	0.923333	-1.505	[EC:2.7.10.12.7.11.1]	protein brassinosteroid insensitive 1
Plant hormone signal transduction	Ma04_g17530	1.29333	17.8633	3.806		transcription factor MYC2
Plant hormone signal transduction	Ma08_g34470	0.53	1.40333	1.418		transcription factor MYC2
Plant hormone signal transduction	Ma02_g15060	85.04	208.407	1.309		pathogenesis-related protein 1
Plant hormone signal transduction	Ma06_g35580	30.79	99.3133	1.703		coronatine-insensitive protein 1
Plant hormone signal transduction	Ma03_g05850	0.946667	0.216667	-2.07		jasmonate ZIM domain-containing protein
Plant hormone signal transduction	Ma07_g21360	2.94	9.43667	1.716		jasmonate ZIM domain-containing protein
Plant hormone signal transduction	Ma11_g08880	40.7	16	-1.333		jasmonate ZIM domain-containing protein
Plant hormone signal transduction	Ma08_g14910	2.34333	1.06667	-1.122		auxin response factor
Plant hormone signal transduction	Ma06_g02360	0.936667	2.04667	1.154		two-component response regulator ARR-B family
Plant hormone signal transduction	Ma02_g03860	0.143333	0.69	2.308	[EC:3.-.-.-]	gibberellin receptor GID1
Plant hormone signal transduction	Ma04_g07320	1.52667	3.29667	1.119		DELLA protein
Plant hormone signal transduction	Ma05_g31850	0	0.253333	5.105		abscisic acid receptor PYR/PYL family
Plant hormone signal transduction	Ma06_g16710	20.4167	42.3433	1.073	[EC:3.1.3.16]	protein phosphatase 2C
Plant hormone signal transduction	Ma04_g08500	30.0033	86.5667	1.538		jasmonic acid-amino synthetase
Plant hormone signal transduction	Ma08_g26350	0.0533333	0.25	2.242		ethylene-insensitive protein 3
Plant hormone signal transduction	Ma00_g00090	0.286667	1.14333	2.002		ethylene-responsive transcription factor 1
Starch and sucrose metabolism	Ma08_g23180	20.38	40.9533	1.025	[EC:2.4.1.13]	sucrose synthase
Starch and sucrose metabolism	Ma03_g22640	0.2	0.936667	2.245	[EC:2.7.7.27]	glucose-1-phosphate adenylyltransferase
Starch and sucrose metabolism	Ma06_g28900	3.55333	1.51	-1.207	[EC:3.2.1.39]	glucan endo-1,3-beta-glucosidase 37623
Flavone and flavonol biosynthesis	Ma11_g14250	1.84667	9.57333	2.368	[EC:1.14.14.81]	flavonoid 3',5'-hydroxylase
Flavone and flavonol biosynthesis	Ma04_g31740	0.956667	4.66333	2.313	[EC:2.3.1.115]	isoflavone 7-O-glucoside-6''-O-malonyltransferase

## Sheet: Supplementary Table 4
Supplementary Table 4. List of DEGs and DAMs between ultravoilet C treated Musa nana peels as compared to control that showed positive Pearson Correlation Coefficient.
geneID	logFC	KEGG	metaID	logFC	meta_Compounds	PCC	PCCP	ninequadrants
Ma00_g02280	4.247	K16190	pme0120	11.4316	5-Aminovaleric acid	0.978	0.000698414	3
Ma00_g02460	1.232	K02183	pme0120	11.4316	5-Aminovaleric acid	0.957	0.00276446	3
Ma00_g02920	1.566	--	pme0120	11.4316	5-Aminovaleric acid	0.998	4.4894e-06	3
Ma00_g02990	2.218	K13070	pme0120	11.4316	5-Aminovaleric acid	0.921	0.00922785	3
Ma01_g02650	3.19	--	pme0120	11.4316	5-Aminovaleric acid	0.997	1.50719e-05	3
Ma01_g03230	1.321	K19044	pme0120	11.4316	5-Aminovaleric acid	0.951	0.0035032	3
Ma01_g04480	2.897	K04733	pme0120	11.4316	5-Aminovaleric acid	0.997	1.03539e-05	3
Ma01_g04530	2.466	K04733	pme0120	11.4316	5-Aminovaleric acid	1	2.085e-07	3
Ma01_g09810	3.191	K01213	pme0120	11.4316	5-Aminovaleric acid	0.997	1.56792e-05	3
Ma01_g11960	1.228	K14515	pme0120	11.4316	5-Aminovaleric acid	0.964	0.00187116	3
Ma01_g15140	1.247	--	pme0120	11.4316	5-Aminovaleric acid	0.945	0.00452475	3
Ma01_g17070	2.027	--	pme0120	11.4316	5-Aminovaleric acid	0.93	0.00726865	3
Ma01_g17580	3.466	K09527	pme0120	11.4316	5-Aminovaleric acid	1	0	3
Ma01_g17660	2.19	K02885	pme0120	11.4316	5-Aminovaleric acid	0.989	0.000194185	3
Ma01_g20350	1.206	K01183	pme0120	11.4316	5-Aminovaleric acid	0.982	0.000476002	3
Ma01_g20460	1.827	K22889	pme0120	11.4316	5-Aminovaleric acid	0.974	0.00102529	3
Ma02_g02820	1.6	K09286	pme0120	11.4316	5-Aminovaleric acid	0.975	0.000909436	3
Ma02_g03570	2.466	--	pme0120	11.4316	5-Aminovaleric acid	1	3.38e-08	3
Ma02_g05540	2.466	K14488	pme0120	11.4316	5-Aminovaleric acid	1	2.29e-08	3
Ma02_g05880	1.453	K09422	pme0120	11.4316	5-Aminovaleric acid	0.986	0.000272272	3
Ma02_g07580	3.67	K20924	pme0120	11.4316	5-Aminovaleric acid	0.986	0.000273423	3
Ma02_g08050	3.555	K00224	pme0120	11.4316	5-Aminovaleric acid	0.978	0.000718644	3
Ma02_g10270	1.42	K10712	pme0120	11.4316	5-Aminovaleric acid	0.921	0.00905814	3
Ma02_g13670	2.896	K16281	pme0120	11.4316	5-Aminovaleric acid	0.998	8.2717e-06	3
Ma02_g15060	1.309	K13449	pme0120	11.4316	5-Aminovaleric acid	0.943	0.00481333	3
Ma02_g15830	1.535	K19041	pme0120	11.4316	5-Aminovaleric acid	0.929	0.00746844	3
Ma02_g15950	1.036	K03063	pme0120	11.4316	5-Aminovaleric acid	0.939	0.00541117	3
Ma02_g16140	1.25	K01213	pme0120	11.4316	5-Aminovaleric acid	0.963	0.00203286	3
Ma02_g17840	2.85	K03539	pme0120	11.4316	5-Aminovaleric acid	0.995	4.50422e-05	3
Ma02_g19680	2.001	--	pme0120	11.4316	5-Aminovaleric acid	0.995	3.89715e-05	3
Ma02_g22540	2.144	K09422	pme0120	11.4316	5-Aminovaleric acid	0.959	0.00249764	3
Ma02_g24780	2.982	--	pme0120	11.4316	5-Aminovaleric acid	0.943	0.00480153	3
Ma03_g00910	1.257	K16292	pme0120	11.4316	5-Aminovaleric acid	0.931	0.00703756	3
Ma03_g01020	3.277	K00660	pme0120	11.4316	5-Aminovaleric acid	0.98	0.000590722	3
Ma03_g01360	1.716	K04733	pme0120	11.4316	5-Aminovaleric acid	0.939	0.00551679	3
Ma03_g02980	1.15	--	pme0120	11.4316	5-Aminovaleric acid	0.983	0.000439829	3
Ma03_g03370	1.222	K11855	pme0120	11.4316	5-Aminovaleric acid	0.978	0.000693219	3
Ma03_g05400	5.386	K00487	pme0120	11.4316	5-Aminovaleric acid	0.989	0.000167279	3
Ma03_g06660	3.332	K02183	pme0120	11.4316	5-Aminovaleric acid	0.934	0.00635216	3
Ma03_g08160	1.215	K05387	pme0120	11.4316	5-Aminovaleric acid	0.931	0.00707586	3
Ma03_g09340	2.897	K09422	pme0120	11.4316	5-Aminovaleric acid	0.998	7.6824e-06	3
Ma03_g10330	2.454	K08332	pme0120	11.4316	5-Aminovaleric acid	0.963	0.00198928	3
Ma03_g10650	3.228	--	pme0120	11.4316	5-Aminovaleric acid	0.994	5.10467e-05	3
Ma03_g12340	3.096	--	pme0120	11.4316	5-Aminovaleric acid	0.937	0.00575867	3
Ma03_g12390	4.141	K03686	pme0120	11.4316	5-Aminovaleric acid	0.946	0.00432403	3
Ma03_g12470	4.38	--	pme0120	11.4316	5-Aminovaleric acid	0.994	5.55412e-05	3
Ma03_g16670	2.421	K15406	pme0120	11.4316	5-Aminovaleric acid	0.985	0.000319941	3
Ma03_g17840	1.656	K10251	pme0120	11.4316	5-Aminovaleric acid	0.938	0.00569621	3
Ma03_g19070	4.451	--	pme0120	11.4316	5-Aminovaleric acid	0.997	1.39774e-05	3
Ma03_g21640	2.896	K00430	pme0120	11.4316	5-Aminovaleric acid	0.996	1.89252e-05	3
Ma03_g25310	3.026	K10527	pme0120	11.4316	5-Aminovaleric acid	0.943	0.00471549	3
Ma03_g26040	1.063	--	pme0120	11.4316	5-Aminovaleric acid	0.952	0.0034386	3
Ma03_g26150	1.263	K20769	pme0120	11.4316	5-Aminovaleric acid	0.98	0.000614223	3
Ma03_g28450	2.307	K04733	pme0120	11.4316	5-Aminovaleric acid	0.922	0.00887474	3
Ma03_g28990	1.873	K13466	pme0120	11.4316	5-Aminovaleric acid	0.935	0.00620099	3
Ma03_g29780	1.569	K13466	pme0120	11.4316	5-Aminovaleric acid	0.921	0.0090628	3
Ma03_g29910	1.598	K13466	pme0120	11.4316	5-Aminovaleric acid	0.944	0.00456015	3
Ma03_g30610	1.022	K04733	pme0120	11.4316	5-Aminovaleric acid	0.989	0.000177592	3
Ma03_g31150	3.921	--	pme0120	11.4316	5-Aminovaleric acid	0.989	0.000186413	3
Ma04_g02810	3.017	K12835	pme0120	11.4316	5-Aminovaleric acid	0.978	0.000742952	3
Ma04_g03810	1.329	K13945	pme0120	11.4316	5-Aminovaleric acid	0.925	0.00817273	3
Ma04_g05590	1.756	K22534	pme0120	11.4316	5-Aminovaleric acid	0.937	0.00581548	3
Ma04_g06600	2.896	K04733	pme0120	11.4316	5-Aminovaleric acid	0.996	2.52602e-05	3
Ma04_g06820	2.588	K21994	pme0120	11.4316	5-Aminovaleric acid	0.93	0.00723704	3
Ma04_g07600	2.466	--	pme0120	11.4316	5-Aminovaleric acid	1	1.7e-09	3
Ma04_g08390	1.805	K13425	pme0120	11.4316	5-Aminovaleric acid	0.993	7.24771e-05	3
Ma04_g08500	1.538	K14506	pme0120	11.4316	5-Aminovaleric acid	0.939	0.00541326	3
Ma04_g08810	1.079	K20726	pme0120	11.4316	5-Aminovaleric acid	0.965	0.00183301	3
Ma04_g13810	1.346	K13945	pme0120	11.4316	5-Aminovaleric acid	0.955	0.00301489	3
Ma04_g13820	3.434	K13434	pme0120	11.4316	5-Aminovaleric acid	0.994	4.59617e-05	3
Ma04_g14320	1.431	K04628	pme0120	11.4316	5-Aminovaleric acid	0.965	0.00176856	3
Ma04_g15130	1.207	K04125	pme0120	11.4316	5-Aminovaleric acid	0.963	0.00200508	3
Ma04_g17530	3.806	K13422	pme0120	11.4316	5-Aminovaleric acid	0.973	0.00109587	3
Ma04_g18440	2.896	K23810	pme0120	11.4316	5-Aminovaleric acid	0.997	1.30295e-05	3
Ma04_g20580	3.435	K04733	pme0120	11.4316	5-Aminovaleric acid	0.985	0.000324924	3
Ma04_g20890	1.452	--	pme0120	11.4316	5-Aminovaleric acid	0.946	0.00427718	3
Ma04_g21970	2.65	K20628	pme0120	11.4316	5-Aminovaleric acid	0.934	0.00641021	3
Ma04_g22180	1.708	K04733	pme0120	11.4316	5-Aminovaleric acid	0.922	0.00891388	3
Ma04_g22650	1.3	K08472	pme0120	11.4316	5-Aminovaleric acid	0.945	0.00448601	3
Ma04_g23390	1.86	K24028	pme0120	11.4316	5-Aminovaleric acid	0.932	0.0068445	3
Ma04_g24670	5.06	K09422	pme0120	11.4316	5-Aminovaleric acid	0.987	0.000269566	3
Ma04_g24710	4.229	K05759	pme0120	11.4316	5-Aminovaleric acid	0.996	2.37935e-05	3
Ma04_g24980	2.834	--	pme0120	11.4316	5-Aminovaleric acid	0.96	0.00235452	3
Ma04_g30350	2.85	K04733	pme0120	11.4316	5-Aminovaleric acid	0.997	1.29973e-05	3
Ma04_g30370	2.897	K04733	pme0120	11.4316	5-Aminovaleric acid	0.997	1.76146e-05	3
Ma04_g30730	4.21	--	pme0120	11.4316	5-Aminovaleric acid	0.998	5.3422e-06	3
Ma04_g33020	1.731	K00083	pme0120	11.4316	5-Aminovaleric acid	0.937	0.00575452	3
Ma04_g33920	1.348	K09422	pme0120	11.4316	5-Aminovaleric acid	0.929	0.00744952	3
Ma04_g35920	1.708	K15402	pme0120	11.4316	5-Aminovaleric acid	0.976	0.00086069	3
Ma04_g36330	2.85	K04733	pme0120	11.4316	5-Aminovaleric acid	0.997	9.6682e-06	3
Ma04_g36670	2.466	K08269	pme0120	11.4316	5-Aminovaleric acid	1	2.29e-08	3
Ma04_g37090	2.777	K23544	pme0120	11.4316	5-Aminovaleric acid	0.944	0.00454165	3
Ma04_g37150	1.04	--	pme0120	11.4316	5-Aminovaleric acid	0.941	0.00519274	3
Ma04_g37450	2.85	K05387	pme0120	11.4316	5-Aminovaleric acid	0.994	5.53159e-05	3
Ma04_g37520	1.118	K17535	pme0120	11.4316	5-Aminovaleric acid	0.927	0.00780849	3
Ma04_g38960	2.466	--	pme0120	11.4316	5-Aminovaleric acid	1	3.14e-08	3
Ma04_g39460	1.066	K12120	pme0120	11.4316	5-Aminovaleric acid	0.949	0.00380214	3
Ma04_g39950	2.897	K20855	pme0120	11.4316	5-Aminovaleric acid	0.998	7.6824e-06	3
Ma05_g00960	5.41	K11253	pme0120	11.4316	5-Aminovaleric acid	1	4e-10	3
Ma05_g01610	1.133	K03063	pme0120	11.4316	5-Aminovaleric acid	0.967	0.00159624	3
Ma05_g02290	3.152	--	pme0120	11.4316	5-Aminovaleric acid	0.988	0.000217007	3
Ma05_g03720	2.173	K10775	pme0120	11.4316	5-Aminovaleric acid	0.931	0.00704554	3
Ma05_g04660	1.431	K03695	pme0120	11.4316	5-Aminovaleric acid	0.987	0.000260389	3
Ma05_g05750	1.767	K14684	pme0120	11.4316	5-Aminovaleric acid	0.964	0.00189138	3
Ma05_g05930	2.85	K13496	pme0120	11.4316	5-Aminovaleric acid	0.996	1.95582e-05	3
Ma05_g08560	3.466	--	pme0120	11.4316	5-Aminovaleric acid	0.996	2.38686e-05	3
Ma05_g09080	3.989	K12472	pme0120	11.4316	5-Aminovaleric acid	0.934	0.00633878	3
Ma05_g09980	5.265	K24028	pme0120	11.4316	5-Aminovaleric acid	0.999	5.89e-07	3
Ma05_g10670	3.688	--	pme0120	11.4316	5-Aminovaleric acid	0.983	0.000449728	3
Ma05_g10780	1.118	--	pme0120	11.4316	5-Aminovaleric acid	0.932	0.00668133	3
Ma05_g10820	2.85	K18490	pme0120	11.4316	5-Aminovaleric acid	0.997	1.57672e-05	3
Ma05_g11740	2.697	K00799	pme0120	11.4316	5-Aminovaleric acid	0.995	3.7114e-05	3
Ma05_g12900	2.466	K04733	pme0120	11.4316	5-Aminovaleric acid	1	2.085e-07	3
Ma05_g14740	2.466	K11593	pme0120	11.4316	5-Aminovaleric acid	1	6.7e-09	3
Ma05_g15200	1.017	K01087	pme0120	11.4316	5-Aminovaleric acid	0.955	0.00301444	3
Ma05_g15360	2.897	K00750	pme0120	11.4316	5-Aminovaleric acid	0.998	9.0844e-06	3
Ma05_g16170	1.446	K04733	pme0120	11.4316	5-Aminovaleric acid	0.99	0.000142536	3
Ma05_g17620	1.28	--	pme0120	11.4316	5-Aminovaleric acid	0.952	0.0033536	3
Ma05_g17930	1.38	--	pme0120	11.4316	5-Aminovaleric acid	0.923	0.00869302	3
Ma05_g20940	1.906	K09422	pme0120	11.4316	5-Aminovaleric acid	0.93	0.0071121	3
Ma05_g21540	1.253	--	pme0120	11.4316	5-Aminovaleric acid	0.919	0.00954029	3
Ma05_g21600	3.671	K22455	pme0120	11.4316	5-Aminovaleric acid	0.999	1.7381e-06	3
Ma05_g24180	3.717	K08900	pme0120	11.4316	5-Aminovaleric acid	0.99	0.000137183	3
Ma05_g24320	2.4	--	pme0120	11.4316	5-Aminovaleric acid	0.937	0.00574135	3
Ma05_g24660	3.697	--	pme0120	11.4316	5-Aminovaleric acid	0.994	4.93804e-05	3
Ma05_g29360	2.702	K13447	pme0120	11.4316	5-Aminovaleric acid	0.929	0.00733208	3
Ma05_g29740	3.874	--	pme0120	11.4316	5-Aminovaleric acid	0.994	5.82913e-05	3
Ma05_g30450	3.921	K14293	pme0120	11.4316	5-Aminovaleric acid	0.986	0.000292846	3
Ma05_g30900	1.489	--	pme0120	11.4316	5-Aminovaleric acid	0.973	0.00108257	3
Ma05_g31170	4.211	--	pme0120	11.4316	5-Aminovaleric acid	0.989	0.000179973	3
Ma05_g31850	5.105	K14496	pme0120	11.4316	5-Aminovaleric acid	0.986	0.0002858	3
Ma06_g00910	1.229	K09422	pme0120	11.4316	5-Aminovaleric acid	0.921	0.00911942	3
Ma06_g02220	2.466	K00430	pme0120	11.4316	5-Aminovaleric acid	1	3e-10	3
Ma06_g02290	2.896	K14487	pme0120	11.4316	5-Aminovaleric acid	0.997	1.12459e-05	3
Ma06_g02600	1.301	K05933	pme0120	11.4316	5-Aminovaleric acid	0.958	0.00260267	3
Ma06_g02700	2.363	K09419	pme0120	11.4316	5-Aminovaleric acid	0.93	0.0072359	3
Ma06_g05960	1.67	K09422	pme0120	11.4316	5-Aminovaleric acid	0.998	4.7197e-06	3
Ma06_g09420	1.214	K13172	pme0120	11.4316	5-Aminovaleric acid	0.921	0.0091694	3
Ma06_g09800	1.027	--	pme0120	11.4316	5-Aminovaleric acid	0.992	9.91097e-05	3
Ma06_g10010	1.627	K22378	pme0120	11.4316	5-Aminovaleric acid	0.946	0.0042955	3
Ma06_g10380	2.271	K05681	pme0120	11.4316	5-Aminovaleric acid	0.938	0.00562585	3
Ma06_g14060	2.897	K12843	pme0120	11.4316	5-Aminovaleric acid	0.995	3.2637e-05	3
Ma06_g15460	4.093	K02542	pme0120	11.4316	5-Aminovaleric acid	0.983	0.000435446	3
Ma06_g18540	2.437	--	pme0120	11.4316	5-Aminovaleric acid	0.965	0.00181313	3
Ma06_g20910	1.038	--	pme0120	11.4316	5-Aminovaleric acid	0.924	0.00848906	3
Ma06_g21300	2.416	K13413	pme0120	11.4316	5-Aminovaleric acid	0.965	0.00180339	3
Ma06_g21430	1.23	K04733	pme0120	11.4316	5-Aminovaleric acid	0.962	0.00218596	3
Ma06_g21950	2.059	K04733	pme0120	11.4316	5-Aminovaleric acid	0.954	0.00309599	3
Ma06_g22820	1.134	K04043	pme0120	11.4316	5-Aminovaleric acid	0.957	0.00276786	3
Ma06_g25530	1.808	K00521	pme0120	11.4316	5-Aminovaleric acid	0.921	0.00918178	3
Ma06_g29520	1.472	K09571	pme0120	11.4316	5-Aminovaleric acid	0.925	0.008279	3
Ma06_g29670	3.725	K22378	pme0120	11.4316	5-Aminovaleric acid	0.995	3.21364e-05	3
Ma06_g33170	2.854	K04733	pme0120	11.4316	5-Aminovaleric acid	0.931	0.00689062	3
Ma06_g34880	1.181	--	pme0120	11.4316	5-Aminovaleric acid	0.963	0.0019891	3
Ma06_g35580	1.703	K13463	pme0120	11.4316	5-Aminovaleric acid	0.982	0.000478468	3
Ma06_g38530	1.045	K03188	pme0120	11.4316	5-Aminovaleric acid	0.984	0.000385226	3
Ma07_g01030	4.052	--	pme0120	11.4316	5-Aminovaleric acid	0.999	2.802e-06	3
Ma07_g02310	2.708	K04733	pme0120	11.4316	5-Aminovaleric acid	0.96	0.00239922	3
Ma07_g02500	2.903	--	pme0120	11.4316	5-Aminovaleric acid	0.977	0.000803017	3
Ma07_g02820	1.032	K18878	pme0120	11.4316	5-Aminovaleric acid	0.945	0.00437582	3
Ma07_g03540	2.969	K00422	pme0120	11.4316	5-Aminovaleric acid	0.973	0.00110359	3
Ma07_g04110	2.466	K14488	pme0120	11.4316	5-Aminovaleric acid	1	1.7e-09	3
Ma07_g04670	1.106	K01728	pme0120	11.4316	5-Aminovaleric acid	0.93	0.00712429	3
Ma07_g05110	2.897	K09338	pme0120	11.4316	5-Aminovaleric acid	0.998	5.7271e-06	3
Ma07_g05750	4.484	--	pme0120	11.4316	5-Aminovaleric acid	0.939	0.00544822	3
Ma07_g05950	1.29	K14494	pme0120	11.4316	5-Aminovaleric acid	0.93	0.00725636	3
Ma07_g05980	1.236	K09555	pme0120	11.4316	5-Aminovaleric acid	0.931	0.00692774	3
Ma07_g07210	1.921	K09843	pme0120	11.4316	5-Aminovaleric acid	0.973	0.00107636	3
Ma07_g08500	1.429	--	pme0120	11.4316	5-Aminovaleric acid	0.968	0.00150601	3
Ma07_g08690	1.021	K13424	pme0120	11.4316	5-Aminovaleric acid	0.918	0.0098954	3
Ma07_g08700	1.327	K07897	pme0120	11.4316	5-Aminovaleric acid	0.927	0.00788958	3
Ma07_g09210	2.466	K00430	pme0120	11.4316	5-Aminovaleric acid	1	3e-10	3
Ma07_g11120	4.656	K00430	pme0120	11.4316	5-Aminovaleric acid	0.994	5.82581e-05	3
Ma07_g11660	1.706	K09528	pme0120	11.4316	5-Aminovaleric acid	0.978	0.00071234	3
Ma07_g13400	3.191	--	pme0120	11.4316	5-Aminovaleric acid	0.998	6.7558e-06	3
Ma07_g14080	2.85	K15272	pme0120	11.4316	5-Aminovaleric acid	0.996	2.19056e-05	3
Ma07_g14150	1.3	--	pme0120	11.4316	5-Aminovaleric acid	0.949	0.00385205	3
Ma07_g16430	2.897	--	pme0120	11.4316	5-Aminovaleric acid	0.999	2.4221e-06	3
Ma07_g18610	3.467	K15803	pme0120	11.4316	5-Aminovaleric acid	0.996	2.37135e-05	3
Ma07_g19640	1.339	K00487	pme0120	11.4316	5-Aminovaleric acid	0.932	0.00668347	3
Ma07_g19840	1.293	--	pme0120	11.4316	5-Aminovaleric acid	0.953	0.00330108	3
Ma07_g20280	1.919	K09419	pme0120	11.4316	5-Aminovaleric acid	0.957	0.0027954	3
Ma07_g21160	3.671	K00521	pme0120	11.4316	5-Aminovaleric acid	0.991	0.000111748	3
Ma07_g21320	1.102	K09286	pme0120	11.4316	5-Aminovaleric acid	0.955	0.00299315	3
Ma07_g21400	2.123	K07761	pme0120	11.4316	5-Aminovaleric acid	0.931	0.00691633	3
Ma07_g23510	1.35	K16225	pme0120	11.4316	5-Aminovaleric acid	0.946	0.00425686	3
Ma07_g23680	1.15	K00430	pme0120	11.4316	5-Aminovaleric acid	0.967	0.00160721	3
Ma07_g27110	1.3	K23260	pme0120	11.4316	5-Aminovaleric acid	0.937	0.00591514	3
Ma07_g28250	1.144	--	pme0120	11.4316	5-Aminovaleric acid	0.957	0.00267969	3
Ma08_g02960	3.421	K10712	pme0120	11.4316	5-Aminovaleric acid	0.93	0.00722379	3
Ma08_g03400	1.039	K04733	pme0120	11.4316	5-Aminovaleric acid	0.93	0.00727518	3
Ma08_g04130	1.964	K10712	pme0120	11.4316	5-Aminovaleric acid	0.925	0.00816163	3
Ma08_g10180	5.335	K20893	pme0120	11.4316	5-Aminovaleric acid	0.999	5.015e-07	3
Ma08_g11880	1.567	--	pme0120	11.4316	5-Aminovaleric acid	0.952	0.0034376	3
Ma08_g12330	4.387	K03035	pme0120	11.4316	5-Aminovaleric acid	0.992	9.29092e-05	3
Ma08_g14440	4.558	K14423	pme0120	11.4316	5-Aminovaleric acid	0.997	9.6021e-06	3
Ma08_g15090	2.296	K04079	pme0120	11.4316	5-Aminovaleric acid	0.995	4.24305e-05	3
Ma08_g15300	1.341	K18834	pme0120	11.4316	5-Aminovaleric acid	0.971	0.00121549	3
Ma08_g16590	1.608	--	pme0120	11.4316	5-Aminovaleric acid	0.998	6.3291e-06	3
Ma08_g16980	1.46	K04733	pme0120	11.4316	5-Aminovaleric acid	0.988	0.000197712	3
Ma08_g17320	2.466	--	pme0120	11.4316	5-Aminovaleric acid	1	0	3
Ma08_g17590	1.725	K14175	pme0120	11.4316	5-Aminovaleric acid	0.929	0.0074303	3
Ma08_g19720	2.239	K01870	pme0120	11.4316	5-Aminovaleric acid	0.941	0.00507742	3
Ma08_g19750	2.679	K01870	pme0120	11.4316	5-Aminovaleric acid	0.92	0.00936355	3
Ma08_g20860	1.815	K08869	pme0120	11.4316	5-Aminovaleric acid	0.979	0.000651921	3
Ma08_g21440	1.659	K22889	pme0120	11.4316	5-Aminovaleric acid	0.979	0.000653614	3
Ma08_g22300	4.191	K13699	pme0120	11.4316	5-Aminovaleric acid	0.996	2.55347e-05	3
Ma08_g22350	4.248	K15078	pme0120	11.4316	5-Aminovaleric acid	0.982	0.000472658	3
Ma08_g23170	4.072	K01051	pme0120	11.4316	5-Aminovaleric acid	0.989	0.00018687	3
Ma08_g23530	2.722	--	pme0120	11.4316	5-Aminovaleric acid	0.918	0.00974624	3
Ma08_g23580	1.608	--	pme0120	11.4316	5-Aminovaleric acid	0.954	0.00316187	3
Ma08_g26350	2.242	K14514	pme0120	11.4316	5-Aminovaleric acid	0.96	0.00231561	3
Ma08_g26520	3.01	K19307	pme0120	11.4316	5-Aminovaleric acid	0.952	0.00336566	3
Ma08_g27210	1.132	K09338	pme0120	11.4316	5-Aminovaleric acid	0.978	0.000716085	3
Ma08_g27230	2.137	K00826	pme0120	11.4316	5-Aminovaleric acid	0.92	0.00934921	3
Ma08_g29550	1.41	--	pme0120	11.4316	5-Aminovaleric acid	0.992	8.81411e-05	3
Ma08_g30260	3.85	K12823	pme0120	11.4316	5-Aminovaleric acid	0.991	0.000108576	3
Ma08_g32950	1.272	K23877	pme0120	11.4316	5-Aminovaleric acid	0.938	0.0057137	3
Ma08_g34470	1.418	K13422	pme0120	11.4316	5-Aminovaleric acid	0.95	0.00373407	3
Ma09_g00180	3.228	K00924	pme0120	11.4316	5-Aminovaleric acid	0.994	5.10467e-05	3
Ma09_g01160	2.069	K00521	pme0120	11.4316	5-Aminovaleric acid	0.979	0.000680018	3
Ma09_g02720	3.467	K03188	pme0120	11.4316	5-Aminovaleric acid	0.995	3.70356e-05	3
Ma09_g03430	3.391	K08081	pme0120	11.4316	5-Aminovaleric acid	0.951	0.00354054	3
Ma09_g06760	2.435	--	pme0120	11.4316	5-Aminovaleric acid	0.955	0.0030126	3
Ma09_g08760	4.008	--	pme0120	11.4316	5-Aminovaleric acid	0.991	0.000128862	3
Ma09_g09760	1.142	K00521	pme0120	11.4316	5-Aminovaleric acid	0.922	0.00883747	3
Ma09_g09780	1.048	K01569	pme0120	11.4316	5-Aminovaleric acid	0.918	0.00992777	3
Ma09_g09810	1.159	--	pme0120	11.4316	5-Aminovaleric acid	0.92	0.00924981	3
Ma09_g10480	1.214	K14794	pme0120	11.4316	5-Aminovaleric acid	0.938	0.00557356	3
Ma09_g10830	1.624	K01870	pme0120	11.4316	5-Aminovaleric acid	0.981	0.00054316	3
Ma09_g10880	7.275	K01870	pme0120	11.4316	5-Aminovaleric acid	1	1.92e-07	3
Ma09_g10890	2.314	K01870	pme0120	11.4316	5-Aminovaleric acid	0.98	0.000596754	3
Ma09_g11540	2.097	K04733	pme0120	11.4316	5-Aminovaleric acid	0.955	0.00298303	3
Ma09_g11550	3.698	K04733	pme0120	11.4316	5-Aminovaleric acid	0.999	1.1816e-06	3
Ma09_g13090	3.397	K15404	pme0120	11.4316	5-Aminovaleric acid	0.954	0.00311777	3
Ma09_g13350	1.586	--	pme0120	11.4316	5-Aminovaleric acid	0.959	0.00253609	3
Ma09_g13580	2.84	K00487	pme0120	11.4316	5-Aminovaleric acid	0.963	0.0019888	3
Ma09_g15840	4.191	K05387	pme0120	11.4316	5-Aminovaleric acid	0.999	1.1393e-06	3
Ma09_g15900	1.004	--	pme0120	11.4316	5-Aminovaleric acid	0.982	0.000481418	3
Ma09_g16230	3.152	K06677	pme0120	11.4316	5-Aminovaleric acid	0.985	0.000328607	3
Ma09_g17060	1.937	K04733	pme0120	11.4316	5-Aminovaleric acid	0.935	0.00616674	3
Ma09_g17330	3.295	--	pme0120	11.4316	5-Aminovaleric acid	0.938	0.00567026	3
Ma09_g17360	1.705	K02324	pme0120	11.4316	5-Aminovaleric acid	0.959	0.00251178	3
Ma09_g18370	3.643	K04733	pme0120	11.4316	5-Aminovaleric acid	0.99	0.000163517	3
Ma09_g20040	1.173	K04733	pme0120	11.4316	5-Aminovaleric acid	0.982	0.000498476	3
Ma09_g23950	3.895	K22439	pme0120	11.4316	5-Aminovaleric acid	0.956	0.00287102	3
Ma09_g25610	1.995	K04733	pme0120	11.4316	5-Aminovaleric acid	0.929	0.00738442	3
Ma09_g26580	2.901	K00799	pme0120	11.4316	5-Aminovaleric acid	0.945	0.00450778	3
Ma09_g26590	2.947	K00799	pme0120	11.4316	5-Aminovaleric acid	0.947	0.00415411	3
Ma09_g28150	1.75	--	pme0120	11.4316	5-Aminovaleric acid	0.938	0.00573038	3
Ma09_g28580	3.306	K19307	pme0120	11.4316	5-Aminovaleric acid	0.972	0.0011803	3
Ma09_g28930	1.431	K04733	pme0120	11.4316	5-Aminovaleric acid	0.952	0.00342885	3
Ma09_g29760	2.896	--	pme0120	11.4316	5-Aminovaleric acid	0.998	4.9296e-06	3
Ma09_g30400	3.498	K13356	pme0120	11.4316	5-Aminovaleric acid	0.996	1.84663e-05	3
Ma09_g30440	5.769	K13356	pme0120	11.4316	5-Aminovaleric acid	0.998	4.8666e-06	3
Ma09_g30630	1.45	--	pme0120	11.4316	5-Aminovaleric acid	0.989	0.000178461	3
Ma09_g30650	1.277	--	pme0120	11.4316	5-Aminovaleric acid	0.945	0.00441711	3
Ma09_g30680	3.469	--	pme0120	11.4316	5-Aminovaleric acid	0.92	0.00934522	3
Ma09_g30730	1.869	K03671	pme0120	11.4316	5-Aminovaleric acid	0.972	0.00118673	3
Ma10_g00450	1.461	K20718	pme0120	11.4316	5-Aminovaleric acid	0.925	0.00830262	3
Ma10_g00550	1.828	K13466	pme0120	11.4316	5-Aminovaleric acid	0.979	0.000663313	3
Ma10_g07690	2.594	K16281	pme0120	11.4316	5-Aminovaleric acid	0.947	0.00412405	3
Ma10_g08210	3.643	K13457	pme0120	11.4316	5-Aminovaleric acid	0.993	7.77091e-05	3
Ma10_g08220	2.85	K19613	pme0120	11.4316	5-Aminovaleric acid	0.996	1.95582e-05	3
Ma10_g08410	1.331	--	pme0120	11.4316	5-Aminovaleric acid	0.965	0.00179582	3
Ma10_g12250	1.325	K16190	pme0120	11.4316	5-Aminovaleric acid	0.95	0.00362204	3
Ma10_g14870	2.85	K20240	pme0120	11.4316	5-Aminovaleric acid	0.995	4.50422e-05	3
Ma10_g15250	2.896	K22410	pme0120	11.4316	5-Aminovaleric acid	0.996	1.89252e-05	3
Ma10_g17720	3.152	K10773	pme0120	11.4316	5-Aminovaleric acid	0.991	0.000123911	3
Ma10_g18530	3.698	--	pme0120	11.4316	5-Aminovaleric acid	1	1.648e-07	3
Ma10_g18720	1.109	K16222	pme0120	11.4316	5-Aminovaleric acid	0.978	0.00068907	3
Ma10_g21850	2.896	--	pme0120	11.4316	5-Aminovaleric acid	0.991	0.000121447	3
Ma10_g23380	3.467	K14504	pme0120	11.4316	5-Aminovaleric acid	0.994	5.14052e-05	3
Ma10_g25510	2.466	K09528	pme0120	11.4316	5-Aminovaleric acid	1	2.085e-07	3
Ma10_g25600	4.263	K16815	pme0120	11.4316	5-Aminovaleric acid	0.983	0.000427201	3
Ma10_g26370	3.152	--	pme0120	11.4316	5-Aminovaleric acid	0.994	5.08073e-05	3
Ma10_g28160	3.019	--	pme0120	11.4316	5-Aminovaleric acid	0.996	1.94555e-05	3
Ma10_g28170	2.696	--	pme0120	11.4316	5-Aminovaleric acid	0.992	0.000102673	3
Ma10_g28180	2.458	--	pme0120	11.4316	5-Aminovaleric acid	0.967	0.00160523	3
Ma11_g06560	1.391	K22736	pme0120	11.4316	5-Aminovaleric acid	0.981	0.000511192	3
Ma11_g09900	1.767	K22255	pme0120	11.4316	5-Aminovaleric acid	0.967	0.00165772	3
Ma11_g10850	1.061	K05658	pme0120	11.4316	5-Aminovaleric acid	0.936	0.00596364	3
Ma11_g15780	1.665	K03320	pme0120	11.4316	5-Aminovaleric acid	0.926	0.00794258	3
Ma11_g17680	3.152	K00847	pme0120	11.4316	5-Aminovaleric acid	0.992	8.76938e-05	3
Ma11_g19590	2.469	K13963	pme0120	11.4316	5-Aminovaleric acid	0.979	0.000685039	3
Ma11_g20870	1.668	K05765	pme0120	11.4316	5-Aminovaleric acid	0.952	0.00335005	3
Ma11_g21160	4.467	K09422	pme0120	11.4316	5-Aminovaleric acid	0.999	1.0733e-06	3
Ma11_g21620	1.909	K13126	pme0120	11.4316	5-Aminovaleric acid	0.919	0.00950124	3
Ma11_g23050	1.341	K10257	pme0120	11.4316	5-Aminovaleric acid	0.945	0.00439422	3
Ma11_g23990	1.2	K08066	pme0120	11.4316	5-Aminovaleric acid	0.94	0.00520878	3
Ma11_g25090	1.026	--	pme0120	11.4316	5-Aminovaleric acid	0.92	0.00945796	3
Ma03_g13870	1.286	K17086	pme1738	1.02447	3-Carbamyl-1-methylpyridinium(1-Methylnicotinamide)	0.964	0.00191874	3
Ma04_g25620	1.165	K08869	pme1738	1.02447	3-Carbamyl-1-methylpyridinium(1-Methylnicotinamide)	0.96	0.00233627	3
Ma06_g11140	1.031	K09422	pme1738	1.02447	3-Carbamyl-1-methylpyridinium(1-Methylnicotinamide)	0.983	0.000452626	3
Ma06_g19480	1.049	K11253	pme1738	1.02447	3-Carbamyl-1-methylpyridinium(1-Methylnicotinamide)	0.919	0.0094997	3
Ma11_g07870	1.049	--	pme1738	1.02447	3-Carbamyl-1-methylpyridinium(1-Methylnicotinamide)	0.931	0.0070578	3
Ma01_g03290	-1.202	K15277	mws0282	-1.00031	L-Tryptophan	0.939	0.00541268	7
Ma01_g07800	-2.423	K01762	mws0282	-1.00031	L-Tryptophan	0.95	0.00373306	7
Ma01_g08880	-1.849	--	mws0282	-1.00031	L-Tryptophan	0.96	0.00238469	7
Ma01_g11450	-1.861	--	mws0282	-1.00031	L-Tryptophan	0.937	0.00578662	7
Ma01_g15790	-1.005	K04733	mws0282	-1.00031	L-Tryptophan	0.936	0.00594639	7
Ma01_g18390	-1.522	K09264	mws0282	-1.00031	L-Tryptophan	0.951	0.00360657	7
Ma01_g22050	-3.411	--	mws0282	-1.00031	L-Tryptophan	0.948	0.0039174	7
Ma02_g01530	-1.298	K00521	mws0282	-1.00031	L-Tryptophan	0.986	0.000310525	7
Ma02_g06970	-1.092	K07297	mws0282	-1.00031	L-Tryptophan	0.937	0.00579147	7
Ma02_g16910	-1.22	K10355	mws0282	-1.00031	L-Tryptophan	0.932	0.00680306	7
Ma02_g22330	-1.069	K03695	mws0282	-1.00031	L-Tryptophan	0.918	0.00990563	7
Ma02_g24910	-2.857	K20043	mws0282	-1.00031	L-Tryptophan	0.948	0.00397305	7
Ma03_g06240	-1.403	K09060	mws0282	-1.00031	L-Tryptophan	0.934	0.00631901	7
Ma03_g12790	-4.422	K14505	mws0282	-1.00031	L-Tryptophan	0.946	0.00422171	7
Ma03_g13270	-1.081	--	mws0282	-1.00031	L-Tryptophan	0.919	0.0096714	7
Ma03_g16180	-4.39	K22484	mws0282	-1.00031	L-Tryptophan	0.935	0.00613172	7
Ma03_g17110	-3.159	K17771	mws0282	-1.00031	L-Tryptophan	0.943	0.00471314	7
Ma03_g17660	-2.837	K07478	mws0282	-1.00031	L-Tryptophan	0.945	0.00442407	7
Ma03_g23490	-3.159	K03320	mws0282	-1.00031	L-Tryptophan	0.941	0.00504794	7
Ma03_g27360	-4.27	K14963	mws0282	-1.00031	L-Tryptophan	0.939	0.00553625	7
Ma04_g08040	-3.13	K00979	mws0282	-1.00031	L-Tryptophan	0.947	0.00414382	7
Ma04_g08880	-1.38	K15397	mws0282	-1.00031	L-Tryptophan	0.922	0.00894366	7
Ma04_g10480	-2.423	--	mws0282	-1.00031	L-Tryptophan	0.95	0.00373306	7
Ma04_g17220	-1.49	--	mws0282	-1.00031	L-Tryptophan	0.924	0.00851466	7
Ma04_g22920	-3.159	K08235	mws0282	-1.00031	L-Tryptophan	0.94	0.00532605	7
Ma04_g23180	-2.423	K02693	mws0282	-1.00031	L-Tryptophan	0.95	0.00373306	7
Ma04_g27540	-2.423	--	mws0282	-1.00031	L-Tryptophan	0.95	0.00373306	7
Ma05_g09570	-2.423	K21867	mws0282	-1.00031	L-Tryptophan	0.95	0.00373306	7
Ma05_g28280	-2.857	--	mws0282	-1.00031	L-Tryptophan	0.947	0.00407728	7
Ma05_g28610	-3.175	--	mws0282	-1.00031	L-Tryptophan	0.947	0.00407264	7
Ma06_g11250	-3.423	K18171	mws0282	-1.00031	L-Tryptophan	0.949	0.00376324	7
Ma06_g15670	-2.423	--	mws0282	-1.00031	L-Tryptophan	0.95	0.00373306	7
Ma06_g20310	-2.423	--	mws0282	-1.00031	L-Tryptophan	0.95	0.00373306	7
Ma06_g22180	-1.279	K13464	mws0282	-1.00031	L-Tryptophan	0.94	0.00525526	7
Ma06_g25300	-3.634	K11426	mws0282	-1.00031	L-Tryptophan	0.937	0.00584757	7
Ma06_g28940	-2.04	K00975	mws0282	-1.00031	L-Tryptophan	0.92	0.00927973	7
Ma06_g32890	-1.193	K09250	mws0282	-1.00031	L-Tryptophan	0.955	0.00305539	7
Ma07_g06050	-3.602	--	mws0282	-1.00031	L-Tryptophan	0.944	0.0046556	7
Ma07_g06060	-1.258	K13699	mws0282	-1.00031	L-Tryptophan	0.956	0.00283452	7
Ma07_g07020	-1.416	K09286	mws0282	-1.00031	L-Tryptophan	0.979	0.000640183	7
Ma07_g12730	-2.423	--	mws0282	-1.00031	L-Tryptophan	0.95	0.00373306	7
Ma07_g18160	-3.3	K13947	mws0282	-1.00031	L-Tryptophan	0.947	0.00411156	7
Ma07_g18990	-3.423	K01771	mws0282	-1.00031	L-Tryptophan	0.95	0.00373306	7
Ma07_g19980	-1.539	--	mws0282	-1.00031	L-Tryptophan	0.924	0.00845738	7
Ma07_g21450	-2.423	K03860	mws0282	-1.00031	L-Tryptophan	0.949	0.00379284	7
Ma07_g22150	-1.546	--	mws0282	-1.00031	L-Tryptophan	0.957	0.00276267	7
Ma07_g27200	-2.819	K13496	mws0282	-1.00031	L-Tryptophan	0.947	0.00418277	7
Ma08_g08110	-2.819	K14209	mws0282	-1.00031	L-Tryptophan	0.949	0.00388175	7
Ma08_g11800	-2.837	K22382	mws0282	-1.00031	L-Tryptophan	0.946	0.00435744	7
Ma08_g20530	-1.546	K18626	mws0282	-1.00031	L-Tryptophan	0.941	0.00503493	7
Ma08_g33710	-2.423	K00384	mws0282	-1.00031	L-Tryptophan	0.95	0.00373306	7
Ma09_g02560	-1.388	K13206	mws0282	-1.00031	L-Tryptophan	0.975	0.000939616	7
Ma09_g08730	-1.212	K10798	mws0282	-1.00031	L-Tryptophan	0.938	0.00566302	7
Ma09_g11220	-3.41	--	mws0282	-1.00031	L-Tryptophan	0.945	0.00442323	7
Ma09_g11790	-1.982	--	mws0282	-1.00031	L-Tryptophan	0.942	0.00497292	7
Ma09_g15090	-1.022	K23877	mws0282	-1.00031	L-Tryptophan	0.936	0.00594276	7
Ma09_g18590	-1.432	--	mws0282	-1.00031	L-Tryptophan	0.94	0.00529406	7
Ma09_g27810	-1.894	K05681	mws0282	-1.00031	L-Tryptophan	0.96	0.00231112	7
Ma10_g04410	-3.145	--	mws0282	-1.00031	L-Tryptophan	0.946	0.00434134	7
Ma10_g19870	-2.837	--	mws0282	-1.00031	L-Tryptophan	0.945	0.00447906	7
Ma10_g21790	-4.317	K14496	mws0282	-1.00031	L-Tryptophan	0.936	0.00604845	7
Ma10_g25220	-2.423	--	mws0282	-1.00031	L-Tryptophan	0.95	0.00373306	7
Ma11_g14380	-2.057	K01051	mws0282	-1.00031	L-Tryptophan	0.966	0.00175192	7
Ma11_g15080	-2.423	K03884	mws0282	-1.00031	L-Tryptophan	0.95	0.00373306	7
Ma11_g18320	-4.629	--	mws0282	-1.00031	L-Tryptophan	0.944	0.00461782	7
Ma11_g20140	-2.423	K12135	mws0282	-1.00031	L-Tryptophan	0.95	0.00373306	7
Ma11_g20360	-2.857	K14497	mws0282	-1.00031	L-Tryptophan	0.947	0.00414131	7
Ma00_g05400	-1.875	K03062	mws0361	-1.31531	Palmitoleic Acid	0.963	0.0020438	7
Ma01_g01030	-1.488	K08235	mws0361	-1.31531	Palmitoleic Acid	0.929	0.00735766	7
Ma01_g02870	-2.474	--	mws0361	-1.31531	Palmitoleic Acid	0.95	0.00375611	7
Ma01_g02920	-1.875	K04733	mws0361	-1.31531	Palmitoleic Acid	0.963	0.0020438	7
Ma01_g19500	-1.875	K02891	mws0361	-1.31531	Palmitoleic Acid	0.963	0.0020438	7
Ma01_g20810	-2.447	K09338	mws0361	-1.31531	Palmitoleic Acid	0.977	0.000789548	7
Ma02_g01200	-1.875	K14780	mws0361	-1.31531	Palmitoleic Acid	0.963	0.0020438	7
Ma02_g04780	-2.474	K03063	mws0361	-1.31531	Palmitoleic Acid	0.936	0.00597337	7
Ma02_g06980	-1.875	K03686	mws0361	-1.31531	Palmitoleic Acid	0.963	0.0020438	7
Ma02_g14810	-1.334	K00162	mws0361	-1.31531	Palmitoleic Acid	0.922	0.00896586	7
Ma02_g17950	-2.447	K09422	mws0361	-1.31531	Palmitoleic Acid	0.976	0.000857977	7
Ma02_g22180	-1.875	K19748	mws0361	-1.31531	Palmitoleic Acid	0.963	0.0020438	7
Ma03_g05610	-1.875	--	mws0361	-1.31531	Palmitoleic Acid	0.963	0.0020438	7
Ma03_g06580	-3.655	--	mws0361	-1.31531	Palmitoleic Acid	0.985	0.000349332	7
Ma03_g11200	-2.856	K13199	mws0361	-1.31531	Palmitoleic Acid	0.979	0.000646437	7
Ma03_g15090	-1.875	K12309	mws0361	-1.31531	Palmitoleic Acid	0.963	0.0020438	7
Ma03_g21900	-1.875	K14855	mws0361	-1.31531	Palmitoleic Acid	0.963	0.0020438	7
Ma03_g27040	-1.875	--	mws0361	-1.31531	Palmitoleic Acid	0.963	0.0020438	7
Ma04_g07810	-1.875	--	mws0361	-1.31531	Palmitoleic Acid	0.963	0.0020438	7
Ma04_g16650	-1.875	K17500	mws0361	-1.31531	Palmitoleic Acid	0.963	0.0020438	7
Ma04_g18430	-1.875	K13424	mws0361	-1.31531	Palmitoleic Acid	0.963	0.0020438	7
Ma04_g22790	-1.875	K09377	mws0361	-1.31531	Palmitoleic Acid	0.963	0.0020438	7
Ma04_g39840	-1.875	K23048	mws0361	-1.31531	Palmitoleic Acid	0.963	0.0020438	7
Ma05_g00450	-2.447	K01514	mws0361	-1.31531	Palmitoleic Acid	0.975	0.000960752	7
Ma05_g16010	-1.875	--	mws0361	-1.31531	Palmitoleic Acid	0.963	0.0020438	7
Ma05_g16460	-1.875	--	mws0361	-1.31531	Palmitoleic Acid	0.963	0.0020438	7
Ma05_g27530	-1.875	K13420	mws0361	-1.31531	Palmitoleic Acid	0.963	0.0020438	7
Ma06_g00230	-1.875	K19613	mws0361	-1.31531	Palmitoleic Acid	0.963	0.0020438	7
Ma06_g03970	-1.875	--	mws0361	-1.31531	Palmitoleic Acid	0.963	0.0020438	7
Ma06_g15710	-2.876	K13434	mws0361	-1.31531	Palmitoleic Acid	0.963	0.0020438	7
Ma06_g18110	-1.875	K08066	mws0361	-1.31531	Palmitoleic Acid	0.963	0.0020438	7
Ma06_g22390	-1.628	--	mws0361	-1.31531	Palmitoleic Acid	0.933	0.00660334	7
Ma06_g25190	-1.875	--	mws0361	-1.31531	Palmitoleic Acid	0.963	0.0020438	7
Ma06_g27710	-1.875	K05282	mws0361	-1.31531	Palmitoleic Acid	0.963	0.0020438	7
Ma07_g05020	-1.875	K04733	mws0361	-1.31531	Palmitoleic Acid	0.963	0.0020438	7
Ma07_g09570	-1.875	--	mws0361	-1.31531	Palmitoleic Acid	0.963	0.0020438	7
Ma07_g10420	-1.875	--	mws0361	-1.31531	Palmitoleic Acid	0.963	0.0020438	7
Ma07_g12860	-3.678	K13681	mws0361	-1.31531	Palmitoleic Acid	0.967	0.00159018	7
Ma07_g12890	-1.875	--	mws0361	-1.31531	Palmitoleic Acid	0.963	0.0020438	7
Ma07_g23560	-1.875	K19040	mws0361	-1.31531	Palmitoleic Acid	0.963	0.0020438	7
Ma07_g25590	-2.447	K10752	mws0361	-1.31531	Palmitoleic Acid	0.973	0.00108605	7
Ma08_g02650	-1.875	K20043	mws0361	-1.31531	Palmitoleic Acid	0.963	0.0020438	7
Ma08_g08410	-1.875	--	mws0361	-1.31531	Palmitoleic Acid	0.963	0.0020438	7
Ma08_g14530	-1.875	K22547	mws0361	-1.31531	Palmitoleic Acid	0.963	0.0020438	7
Ma08_g23590	-2.474	K20043	mws0361	-1.31531	Palmitoleic Acid	0.949	0.00384136	7
Ma08_g24540	-2.896	K13464	mws0361	-1.31531	Palmitoleic Acid	0.936	0.00610556	7
Ma09_g04720	-2.474	K20628	mws0361	-1.31531	Palmitoleic Acid	0.946	0.00424091	7
Ma09_g05810	-1.875	K04733	mws0361	-1.31531	Palmitoleic Acid	0.963	0.0020438	7
Ma09_g07730	-3.174	K08819	mws0361	-1.31531	Palmitoleic Acid	0.985	0.000354196	7
Ma09_g11440	-1.152	K01637	mws0361	-1.31531	Palmitoleic Acid	0.989	0.000165528	7
Ma09_g16250	-1.176	K04506	mws0361	-1.31531	Palmitoleic Acid	0.934	0.00639993	7
Ma10_g02260	-1.875	--	mws0361	-1.31531	Palmitoleic Acid	0.963	0.0020438	7
Ma10_g17610	-1.875	--	mws0361	-1.31531	Palmitoleic Acid	0.963	0.0020438	7
Ma10_g29700	-1.123	K15015	mws0361	-1.31531	Palmitoleic Acid	0.925	0.00819205	7
Ma11_g01450	-1.875	K08026	mws0361	-1.31531	Palmitoleic Acid	0.963	0.0020438	7
Ma11_g09930	-1.403	K22390	mws0361	-1.31531	Palmitoleic Acid	0.966	0.00173287	7
Ma11_g12420	-1.875	--	mws0361	-1.31531	Palmitoleic Acid	0.963	0.0020438	7
Ma11_g18440	-1.875	K07213	mws0361	-1.31531	Palmitoleic Acid	0.963	0.0020438	7
Ma11_g21460	-2.403	K10663	mws0361	-1.31531	Palmitoleic Acid	0.957	0.00276348	7
Ma11_g22020	-1.875	--	mws0361	-1.31531	Palmitoleic Acid	0.963	0.0020438	7
Ma00_g01620	-1.065	K23279	Lmhp002001	-1.39713	L-Valyl-L-Phenylalanine	0.939	0.00548805	7
Ma00_g01630	-1.7	K23279	Lmhp002001	-1.39713	L-Valyl-L-Phenylalanine	0.959	0.00253209	7
Ma00_g02260	-1.346	K01381	Lmhp002001	-1.39713	L-Valyl-L-Phenylalanine	0.976	0.000822615	7
Ma00_g05200	-1.63	K16904	Lmhp002001	-1.39713	L-Valyl-L-Phenylalanine	0.939	0.00553429	7
Ma01_g00760	-1.438	--	Lmhp002001	-1.39713	L-Valyl-L-Phenylalanine	0.971	0.00126119	7
Ma01_g08380	-1.859	K01115	Lmhp002001	-1.39713	L-Valyl-L-Phenylalanine	0.947	0.00408943	7
Ma01_g10970	-1.057	--	Lmhp002001	-1.39713	L-Valyl-L-Phenylalanine	0.948	0.00401186	7
Ma01_g13310	-1.397	--	Lmhp002001	-1.39713	L-Valyl-L-Phenylalanine	0.942	0.00488023	7
Ma01_g14290	-1.139	--	Lmhp002001	-1.39713	L-Valyl-L-Phenylalanine	0.933	0.00665824	7
Ma01_g14370	-1.644	K09422	Lmhp002001	-1.39713	L-Valyl-L-Phenylalanine	0.983	0.00041963	7
Ma01_g22850	-1.461	K13415	Lmhp002001	-1.39713	L-Valyl-L-Phenylalanine	0.946	0.00429535	7
Ma02_g00990	-1.461	K01205	Lmhp002001	-1.39713	L-Valyl-L-Phenylalanine	0.949	0.00387969	7
Ma02_g08090	-1.505	K13415	Lmhp002001	-1.39713	L-Valyl-L-Phenylalanine	0.944	0.00469387	7
Ma02_g13310	-2.424	K15402	Lmhp002001	-1.39713	L-Valyl-L-Phenylalanine	0.919	0.00950938	7
Ma02_g14810	-1.334	K00162	Lmhp002001	-1.39713	L-Valyl-L-Phenylalanine	0.918	0.00982532	7
Ma02_g16510	-1.882	K03094	Lmhp002001	-1.39713	L-Valyl-L-Phenylalanine	0.94	0.0052619	7
Ma02_g20230	-2.694	K04454	Lmhp002001	-1.39713	L-Valyl-L-Phenylalanine	0.971	0.00123401	7
Ma02_g22470	-1.084	K23280	Lmhp002001	-1.39713	L-Valyl-L-Phenylalanine	0.922	0.00885983	7
Ma02_g24270	-1.149	K10842	Lmhp002001	-1.39713	L-Valyl-L-Phenylalanine	0.949	0.00378146	7
Ma03_g03260	-1.653	K13145	Lmhp002001	-1.39713	L-Valyl-L-Phenylalanine	0.965	0.00180292	7
Ma03_g06540	-1.094	K09338	Lmhp002001	-1.39713	L-Valyl-L-Phenylalanine	0.942	0.00489525	7
Ma03_g06860	-1.875	K23404	Lmhp002001	-1.39713	L-Valyl-L-Phenylalanine	0.955	0.00303598	7
Ma03_g06940	-1.339	K22455	Lmhp002001	-1.39713	L-Valyl-L-Phenylalanine	0.926	0.00802767	7
Ma03_g07180	-1.478	K02183	Lmhp002001	-1.39713	L-Valyl-L-Phenylalanine	0.944	0.00461772	7
Ma03_g08300	-1.044	K09422	Lmhp002001	-1.39713	L-Valyl-L-Phenylalanine	0.979	0.000669931	7
Ma03_g09110	-1.34	--	Lmhp002001	-1.39713	L-Valyl-L-Phenylalanine	0.987	0.000256098	7
Ma03_g17220	-3.315	--	Lmhp002001	-1.39713	L-Valyl-L-Phenylalanine	0.979	0.000636623	7
Ma03_g19690	-1.977	K21994	Lmhp002001	-1.39713	L-Valyl-L-Phenylalanine	0.936	0.00600274	7
Ma03_g23690	-1.421	K22745	Lmhp002001	-1.39713	L-Valyl-L-Phenylalanine	0.921	0.00912186	7
Ma03_g24500	-2.449	--	Lmhp002001	-1.39713	L-Valyl-L-Phenylalanine	0.962	0.00211237	7
Ma03_g25040	-2.197	K13415	Lmhp002001	-1.39713	L-Valyl-L-Phenylalanine	0.978	0.000735906	7
Ma03_g29670	-1.461	K04733	Lmhp002001	-1.39713	L-Valyl-L-Phenylalanine	0.946	0.00429535	7
Ma03_g31420	-1.12	K21398	Lmhp002001	-1.39713	L-Valyl-L-Phenylalanine	0.942	0.00491464	7
Ma04_g01280	-1.433	--	Lmhp002001	-1.39713	L-Valyl-L-Phenylalanine	0.92	0.00942413	7
Ma04_g03110	-1.38	K20802	Lmhp002001	-1.39713	L-Valyl-L-Phenylalanine	0.938	0.00561086	7
Ma04_g07580	-1.461	K20719	Lmhp002001	-1.39713	L-Valyl-L-Phenylalanine	0.957	0.00279391	7
Ma04_g11250	-1.306	K09060	Lmhp002001	-1.39713	L-Valyl-L-Phenylalanine	0.983	0.000414985	7
Ma04_g15350	-1.461	K00469	Lmhp002001	-1.39713	L-Valyl-L-Phenylalanine	0.946	0.00429535	7
Ma04_g20690	-2.652	K04733	Lmhp002001	-1.39713	L-Valyl-L-Phenylalanine	0.962	0.00216366	7
Ma04_g24880	-3.943	K09286	Lmhp002001	-1.39713	L-Valyl-L-Phenylalanine	0.946	0.00433919	7
Ma04_g25090	-2.634	K11816	Lmhp002001	-1.39713	L-Valyl-L-Phenylalanine	0.968	0.00149855	7
Ma04_g26650	-1.786	--	Lmhp002001	-1.39713	L-Valyl-L-Phenylalanine	0.95	0.00368519	7
Ma04_g26790	-1.37	K12483	Lmhp002001	-1.39713	L-Valyl-L-Phenylalanine	0.938	0.00570312	7
Ma04_g29400	-1.859	K09840	Lmhp002001	-1.39713	L-Valyl-L-Phenylalanine	0.947	0.00408943	7
Ma04_g30100	-1.615	K09286	Lmhp002001	-1.39713	L-Valyl-L-Phenylalanine	0.926	0.00799118	7
Ma04_g30210	-1.818	--	Lmhp002001	-1.39713	L-Valyl-L-Phenylalanine	0.969	0.00139388	7
Ma04_g30910	-2.106	K10863	Lmhp002001	-1.39713	L-Valyl-L-Phenylalanine	0.965	0.00182732	7
Ma04_g32370	-2.217	--	Lmhp002001	-1.39713	L-Valyl-L-Phenylalanine	0.942	0.0049564	7
Ma04_g32900	-1.384	K03657	Lmhp002001	-1.39713	L-Valyl-L-Phenylalanine	0.927	0.00773262	7
Ma04_g33780	-1.101	K16221	Lmhp002001	-1.39713	L-Valyl-L-Phenylalanine	0.996	2.25178e-05	7
Ma04_g34470	-1.079	K20628	Lmhp002001	-1.39713	L-Valyl-L-Phenylalanine	0.925	0.00824362	7
Ma04_g35620	-1.679	K01051	Lmhp002001	-1.39713	L-Valyl-L-Phenylalanine	0.917	0.00993559	7
Ma04_g35880	-1.026	K05765	Lmhp002001	-1.39713	L-Valyl-L-Phenylalanine	0.939	0.00549653	7
Ma04_g35890	-1.948	K09422	Lmhp002001	-1.39713	L-Valyl-L-Phenylalanine	0.957	0.00271794	7
Ma04_g38060	-2.894	K13464	Lmhp002001	-1.39713	L-Valyl-L-Phenylalanine	0.971	0.00127159	7
Ma04_g39080	-2.933	K21994	Lmhp002001	-1.39713	L-Valyl-L-Phenylalanine	0.92	0.00938813	7
Ma05_g01790	-1.875	K03327	Lmhp002001	-1.39713	L-Valyl-L-Phenylalanine	0.955	0.00297656	7
Ma05_g03160	-1.903	K16221	Lmhp002001	-1.39713	L-Valyl-L-Phenylalanine	0.972	0.00113437	7
Ma05_g05460	-1.32	--	Lmhp002001	-1.39713	L-Valyl-L-Phenylalanine	0.918	0.00985643	7
Ma05_g05630	-1.37	K15255	Lmhp002001	-1.39713	L-Valyl-L-Phenylalanine	0.94	0.00533517	7
Ma05_g07380	-1.31	K20628	Lmhp002001	-1.39713	L-Valyl-L-Phenylalanine	0.97	0.00132535	7
Ma05_g07790	-1.875	--	Lmhp002001	-1.39713	L-Valyl-L-Phenylalanine	0.955	0.002957	7
Ma05_g12660	-1.142	--	Lmhp002001	-1.39713	L-Valyl-L-Phenylalanine	0.933	0.00663089	7
Ma05_g15840	-1.012	K05917	Lmhp002001	-1.39713	L-Valyl-L-Phenylalanine	0.958	0.0026124	7
Ma05_g21610	-1.384	--	Lmhp002001	-1.39713	L-Valyl-L-Phenylalanine	0.936	0.00598454	7
Ma05_g29500	-1.019	K09060	Lmhp002001	-1.39713	L-Valyl-L-Phenylalanine	0.925	0.00823966	7
Ma06_g00990	-3.03	--	Lmhp002001	-1.39713	L-Valyl-L-Phenylalanine	0.972	0.00115055	7
Ma06_g02270	-1.397	K04733	Lmhp002001	-1.39713	L-Valyl-L-Phenylalanine	0.941	0.00511933	7
Ma06_g04320	-1.454	K14413	Lmhp002001	-1.39713	L-Valyl-L-Phenylalanine	0.92	0.00926772	7
Ma06_g04860	-1.059	K17424	Lmhp002001	-1.39713	L-Valyl-L-Phenylalanine	0.934	0.00641437	7
Ma06_g09350	-2.212	K15718	Lmhp002001	-1.39713	L-Valyl-L-Phenylalanine	0.965	0.00182486	7
Ma06_g11740	-1.682	--	Lmhp002001	-1.39713	L-Valyl-L-Phenylalanine	0.989	0.000183748	7
Ma06_g14980	-2.46	K12449	Lmhp002001	-1.39713	L-Valyl-L-Phenylalanine	0.959	0.00245121	7
Ma06_g16860	-3.045	K05765	Lmhp002001	-1.39713	L-Valyl-L-Phenylalanine	0.975	0.000906343	7
Ma06_g19360	-2.034	--	Lmhp002001	-1.39713	L-Valyl-L-Phenylalanine	0.95	0.00368148	7
Ma06_g19540	-1.631	K11268	Lmhp002001	-1.39713	L-Valyl-L-Phenylalanine	0.937	0.00583454	7
Ma06_g21390	-1.077	--	Lmhp002001	-1.39713	L-Valyl-L-Phenylalanine	0.934	0.00633432	7
Ma06_g24280	-1.294	K13675	Lmhp002001	-1.39713	L-Valyl-L-Phenylalanine	0.96	0.00231283	7
Ma06_g28900	-1.207	K19891	Lmhp002001	-1.39713	L-Valyl-L-Phenylalanine	0.929	0.00739658	7
Ma06_g36610	-2.885	K06236	Lmhp002001	-1.39713	L-Valyl-L-Phenylalanine	0.982	0.000492971	7
Ma07_g00980	-2.437	K16911	Lmhp002001	-1.39713	L-Valyl-L-Phenylalanine	0.958	0.00257272	7
Ma07_g01840	-3.355	--	Lmhp002001	-1.39713	L-Valyl-L-Phenylalanine	0.977	0.0008021	7
Ma07_g05770	-2.461	K15082	Lmhp002001	-1.39713	L-Valyl-L-Phenylalanine	0.974	0.000978079	7
Ma07_g07340	-1.37	K21888	Lmhp002001	-1.39713	L-Valyl-L-Phenylalanine	0.939	0.00552708	7
Ma07_g09250	-1.846	K18159	Lmhp002001	-1.39713	L-Valyl-L-Phenylalanine	0.929	0.00739398	7
Ma07_g09790	-1.461	K08286	Lmhp002001	-1.39713	L-Valyl-L-Phenylalanine	0.961	0.0022301	7
Ma07_g11720	-1.04	K10773	Lmhp002001	-1.39713	L-Valyl-L-Phenylalanine	0.951	0.00353945	7
Ma07_g12280	-1.468	K04733	Lmhp002001	-1.39713	L-Valyl-L-Phenylalanine	0.945	0.00443626	7
Ma07_g13670	-1.859	K10639	Lmhp002001	-1.39713	L-Valyl-L-Phenylalanine	0.955	0.0029942	7
Ma07_g18510	-1.275	K00384	Lmhp002001	-1.39713	L-Valyl-L-Phenylalanine	0.947	0.00421561	7
Ma07_g25600	-2.059	K10752	Lmhp002001	-1.39713	L-Valyl-L-Phenylalanine	0.954	0.00313931	7
Ma07_g25900	-1.09	K01937	Lmhp002001	-1.39713	L-Valyl-L-Phenylalanine	0.989	0.000194238	7
Ma07_g26320	-2.212	--	Lmhp002001	-1.39713	L-Valyl-L-Phenylalanine	0.969	0.00140035	7
Ma08_g06000	-1.859	K04799	Lmhp002001	-1.39713	L-Valyl-L-Phenylalanine	0.952	0.00341882	7
Ma08_g08580	-2.473	--	Lmhp002001	-1.39713	L-Valyl-L-Phenylalanine	0.959	0.00249988	7
Ma08_g10130	-2.858	--	Lmhp002001	-1.39713	L-Valyl-L-Phenylalanine	0.966	0.00172399	7
Ma08_g11310	-1.397	--	Lmhp002001	-1.39713	L-Valyl-L-Phenylalanine	0.938	0.00558391	7
Ma08_g12220	-1.048	--	Lmhp002001	-1.39713	L-Valyl-L-Phenylalanine	0.919	0.00952782	7
Ma08_g14910	-1.122	K14486	Lmhp002001	-1.39713	L-Valyl-L-Phenylalanine	0.956	0.00283885	7
Ma08_g18120	-1.619	K00558	Lmhp002001	-1.39713	L-Valyl-L-Phenylalanine	0.941	0.0051786	7
Ma08_g18790	-1.177	K22374	Lmhp002001	-1.39713	L-Valyl-L-Phenylalanine	0.925	0.00829886	7
Ma08_g20750	-2.876	K20725	Lmhp002001	-1.39713	L-Valyl-L-Phenylalanine	0.976	0.000864939	7
Ma08_g26440	-1.025	K14445	Lmhp002001	-1.39713	L-Valyl-L-Phenylalanine	0.984	0.00036449	7
Ma08_g27360	-2.839	K19043	Lmhp002001	-1.39713	L-Valyl-L-Phenylalanine	0.957	0.00279315	7
Ma08_g27730	-1.001	K13508	Lmhp002001	-1.39713	L-Valyl-L-Phenylalanine	0.918	0.00991598	7
Ma08_g33690	-3.013	K00384	Lmhp002001	-1.39713	L-Valyl-L-Phenylalanine	0.959	0.00246181	7
Ma09_g02530	-1.37	K09287	Lmhp002001	-1.39713	L-Valyl-L-Phenylalanine	0.933	0.00655532	7
Ma09_g03420	-1.859	K08081	Lmhp002001	-1.39713	L-Valyl-L-Phenylalanine	0.947	0.00406249	7
Ma09_g11340	-1.428	K07976	Lmhp002001	-1.39713	L-Valyl-L-Phenylalanine	0.954	0.00306976	7
Ma09_g11370	-3.582	K00784	Lmhp002001	-1.39713	L-Valyl-L-Phenylalanine	0.988	0.000204039	7
Ma09_g11460	-1.933	K04125	Lmhp002001	-1.39713	L-Valyl-L-Phenylalanine	0.934	0.00634523	7
Ma09_g12560	-2.197	K01087	Lmhp002001	-1.39713	L-Valyl-L-Phenylalanine	0.957	0.00273517	7
Ma09_g14710	-1.622	K09843	Lmhp002001	-1.39713	L-Valyl-L-Phenylalanine	0.936	0.00608387	7
Ma09_g14850	-1.63	K14488	Lmhp002001	-1.39713	L-Valyl-L-Phenylalanine	0.941	0.00508304	7
Ma09_g16250	-1.176	K04506	Lmhp002001	-1.39713	L-Valyl-L-Phenylalanine	0.923	0.00861817	7
Ma09_g16690	-1.204	K07424	Lmhp002001	-1.39713	L-Valyl-L-Phenylalanine	0.972	0.00113365	7
Ma09_g17100	-1.15	--	Lmhp002001	-1.39713	L-Valyl-L-Phenylalanine	0.979	0.000649577	7
Ma09_g20390	-1.084	K23541	Lmhp002001	-1.39713	L-Valyl-L-Phenylalanine	0.935	0.00626632	7
Ma09_g27770	-2.03	K03860	Lmhp002001	-1.39713	L-Valyl-L-Phenylalanine	0.943	0.00470305	7
Ma09_g29840	-1.389	--	Lmhp002001	-1.39713	L-Valyl-L-Phenylalanine	0.989	0.000168842	7
Ma09_g30780	-1.054	K05387	Lmhp002001	-1.39713	L-Valyl-L-Phenylalanine	0.971	0.00121952	7
Ma10_g00860	-1.459	K04733	Lmhp002001	-1.39713	L-Valyl-L-Phenylalanine	0.919	0.00952367	7
Ma10_g04910	-1.647	K00521	Lmhp002001	-1.39713	L-Valyl-L-Phenylalanine	0.972	0.00114689	7
Ma10_g05590	-1.034	K07025	Lmhp002001	-1.39713	L-Valyl-L-Phenylalanine	0.936	0.00599023	7
Ma10_g15230	-4.021	K08472	Lmhp002001	-1.39713	L-Valyl-L-Phenylalanine	0.98	0.000567497	7
Ma10_g15930	-1.937	--	Lmhp002001	-1.39713	L-Valyl-L-Phenylalanine	0.923	0.00859128	7
Ma10_g18350	-1.081	--	Lmhp002001	-1.39713	L-Valyl-L-Phenylalanine	0.938	0.00569571	7
Ma10_g20530	-1.464	--	Lmhp002001	-1.39713	L-Valyl-L-Phenylalanine	0.966	0.00174179	7
Ma10_g23940	-1.233	K07198	Lmhp002001	-1.39713	L-Valyl-L-Phenylalanine	0.998	7.2759e-06	7
Ma10_g24840	-1.07	K00850	Lmhp002001	-1.39713	L-Valyl-L-Phenylalanine	0.98	0.000589634	7
Ma10_g26570	-1.397	--	Lmhp002001	-1.39713	L-Valyl-L-Phenylalanine	0.942	0.00486876	7
Ma10_g27720	-1.461	--	Lmhp002001	-1.39713	L-Valyl-L-Phenylalanine	0.949	0.00378625	7
Ma10_g27780	-2.449	K03006	Lmhp002001	-1.39713	L-Valyl-L-Phenylalanine	0.967	0.00164172	7
Ma10_g28290	-1.859	K13692	Lmhp002001	-1.39713	L-Valyl-L-Phenylalanine	0.962	0.00219035	7
Ma10_g29180	-2.255	K03239	Lmhp002001	-1.39713	L-Valyl-L-Phenylalanine	0.953	0.00327902	7
Ma11_g06270	-1.679	K14638	Lmhp002001	-1.39713	L-Valyl-L-Phenylalanine	0.923	0.00859847	7
Ma11_g08880	-1.333	K13464	Lmhp002001	-1.39713	L-Valyl-L-Phenylalanine	0.959	0.00244636	7
Ma11_g11920	-1.461	--	Lmhp002001	-1.39713	L-Valyl-L-Phenylalanine	0.951	0.00361335	7
Ma11_g12470	-1.876	--	Lmhp002001	-1.39713	L-Valyl-L-Phenylalanine	0.937	0.00586468	7
Ma11_g13780	-1.232	K10523	Lmhp002001	-1.39713	L-Valyl-L-Phenylalanine	0.989	0.000187691	7
Ma11_g16060	-2.17	K01772	Lmhp002001	-1.39713	L-Valyl-L-Phenylalanine	0.967	0.00162854	7
Ma00_g02460	1.232	K02183	HJAP129	2.90356	Hydroxyanigorufone	0.952	0.00334571	3
Ma00_g02920	1.566	--	HJAP129	2.90356	Hydroxyanigorufone	0.947	0.00417015	3
Ma00_g02990	2.218	K13070	HJAP129	2.90356	Hydroxyanigorufone	0.967	0.00157387	3
Ma01_g02650	3.19	--	HJAP129	2.90356	Hydroxyanigorufone	0.943	0.0047495	3
Ma01_g04480	2.897	K04733	HJAP129	2.90356	Hydroxyanigorufone	0.956	0.00290935	3
Ma01_g04530	2.466	K04733	HJAP129	2.90356	Hydroxyanigorufone	0.951	0.0034843	3
Ma01_g09810	3.191	K01213	HJAP129	2.90356	Hydroxyanigorufone	0.956	0.00289619	3
Ma01_g10240	1.557	K03542	HJAP129	2.90356	Hydroxyanigorufone	0.945	0.00438619	3
Ma01_g11960	1.228	K14515	HJAP129	2.90356	Hydroxyanigorufone	0.967	0.00166199	3
Ma01_g16820	2.169	K00799	HJAP129	2.90356	Hydroxyanigorufone	0.975	0.000896222	3
Ma01_g17070	2.027	--	HJAP129	2.90356	Hydroxyanigorufone	0.955	0.00297017	3
Ma01_g17580	3.466	K09527	HJAP129	2.90356	Hydroxyanigorufone	0.951	0.00351033	3
Ma01_g17660	2.19	K02885	HJAP129	2.90356	Hydroxyanigorufone	0.98	0.000592404	3
Ma01_g20350	1.206	K01183	HJAP129	2.90356	Hydroxyanigorufone	0.948	0.00399032	3
Ma01_g20460	1.827	K22889	HJAP129	2.90356	Hydroxyanigorufone	0.953	0.0032238	3
Ma02_g03570	2.466	--	HJAP129	2.90356	Hydroxyanigorufone	0.951	0.00348546	3
Ma02_g05540	2.466	K14488	HJAP129	2.90356	Hydroxyanigorufone	0.951	0.00348692	3
Ma02_g05880	1.453	K09422	HJAP129	2.90356	Hydroxyanigorufone	0.945	0.00441674	3
Ma02_g06670	1.146	K09422	HJAP129	2.90356	Hydroxyanigorufone	0.92	0.00941861	3
Ma02_g07580	3.67	K20924	HJAP129	2.90356	Hydroxyanigorufone	0.925	0.00816373	3
Ma02_g08050	3.555	K00224	HJAP129	2.90356	Hydroxyanigorufone	0.979	0.000654368	3
Ma02_g13670	2.896	K16281	HJAP129	2.90356	Hydroxyanigorufone	0.942	0.00496456	3
Ma02_g17840	2.85	K03539	HJAP129	2.90356	Hydroxyanigorufone	0.948	0.00394783	3
Ma02_g18800	1.92	K04733	HJAP129	2.90356	Hydroxyanigorufone	0.947	0.00420757	3
Ma02_g19680	2.001	--	HJAP129	2.90356	Hydroxyanigorufone	0.944	0.00465193	3
Ma02_g22540	2.144	K09422	HJAP129	2.90356	Hydroxyanigorufone	0.939	0.00549861	3
Ma03_g03370	1.222	K11855	HJAP129	2.90356	Hydroxyanigorufone	0.977	0.000796025	3
Ma03_g05400	5.386	K00487	HJAP129	2.90356	Hydroxyanigorufone	0.955	0.00295911	3
Ma03_g06660	3.332	K02183	HJAP129	2.90356	Hydroxyanigorufone	0.98	0.000615684	3
Ma03_g08160	1.215	K05387	HJAP129	2.90356	Hydroxyanigorufone	0.953	0.00328626	3
Ma03_g09340	2.897	K09422	HJAP129	2.90356	Hydroxyanigorufone	0.956	0.00291934	3
Ma03_g10330	2.454	K08332	HJAP129	2.90356	Hydroxyanigorufone	0.982	0.00048958	3
Ma03_g10650	3.228	--	HJAP129	2.90356	Hydroxyanigorufone	0.943	0.0047428	3
Ma03_g12470	4.38	--	HJAP129	2.90356	Hydroxyanigorufone	0.966	0.0016929	3
Ma03_g16670	2.421	K15406	HJAP129	2.90356	Hydroxyanigorufone	0.948	0.0040114	3
Ma03_g19070	4.451	--	HJAP129	2.90356	Hydroxyanigorufone	0.955	0.00293331	3
Ma03_g19790	1.044	--	HJAP129	2.90356	Hydroxyanigorufone	0.921	0.00905469	3
Ma03_g21640	2.896	K00430	HJAP129	2.90356	Hydroxyanigorufone	0.939	0.00544674	3
Ma03_g22990	2.846	K20617	HJAP129	2.90356	Hydroxyanigorufone	0.994	5.02487e-05	3
Ma03_g25310	3.026	K10527	HJAP129	2.90356	Hydroxyanigorufone	0.946	0.00433177	3
Ma03_g28450	2.307	K04733	HJAP129	2.90356	Hydroxyanigorufone	0.924	0.00848449	3
Ma03_g29040	1.739	K13466	HJAP129	2.90356	Hydroxyanigorufone	0.958	0.00262622	3
Ma03_g29780	1.569	K13466	HJAP129	2.90356	Hydroxyanigorufone	0.95	0.00375353	3
Ma03_g30610	1.022	K04733	HJAP129	2.90356	Hydroxyanigorufone	0.938	0.00572849	3
Ma03_g31150	3.921	--	HJAP129	2.90356	Hydroxyanigorufone	0.94	0.00536601	3
Ma04_g02810	3.017	K12835	HJAP129	2.90356	Hydroxyanigorufone	0.982	0.000500344	3
Ma04_g06400	2.498	K02575	HJAP129	2.90356	Hydroxyanigorufone	0.958	0.00258088	3
Ma04_g06600	2.896	K04733	HJAP129	2.90356	Hydroxyanigorufone	0.939	0.00546201	3
Ma04_g07320	1.119	K14494	HJAP129	2.90356	Hydroxyanigorufone	0.931	0.00699561	3
Ma04_g07600	2.466	--	HJAP129	2.90356	Hydroxyanigorufone	0.951	0.0034984	3
Ma04_g08390	1.805	K13425	HJAP129	2.90356	Hydroxyanigorufone	0.963	0.00205794	3
Ma04_g08500	1.538	K14506	HJAP129	2.90356	Hydroxyanigorufone	0.972	0.00114028	3
Ma04_g13810	1.346	K13945	HJAP129	2.90356	Hydroxyanigorufone	0.92	0.00928042	3
Ma04_g13820	3.434	K13434	HJAP129	2.90356	Hydroxyanigorufone	0.943	0.00479752	3
Ma04_g17130	1.962	K13429	HJAP129	2.90356	Hydroxyanigorufone	0.942	0.00493858	3
Ma04_g17530	3.806	K13422	HJAP129	2.90356	Hydroxyanigorufone	0.949	0.0037692	3
Ma04_g18440	2.896	K23810	HJAP129	2.90356	Hydroxyanigorufone	0.94	0.00520988	3
Ma04_g20580	3.435	K04733	HJAP129	2.90356	Hydroxyanigorufone	0.952	0.00346247	3
Ma04_g23390	1.86	K24028	HJAP129	2.90356	Hydroxyanigorufone	0.978	0.000745921	3
Ma04_g23980	1.941	K00759	HJAP129	2.90356	Hydroxyanigorufone	0.919	0.00956382	3
Ma04_g24670	5.06	K09422	HJAP129	2.90356	Hydroxyanigorufone	0.948	0.00402977	3
Ma04_g24710	4.229	K05759	HJAP129	2.90356	Hydroxyanigorufone	0.955	0.00294877	3
Ma04_g28150	1.639	K03283	HJAP129	2.90356	Hydroxyanigorufone	0.969	0.00138929	3
Ma04_g30350	2.85	K04733	HJAP129	2.90356	Hydroxyanigorufone	0.95	0.0036801	3
Ma04_g30370	2.897	K04733	HJAP129	2.90356	Hydroxyanigorufone	0.956	0.00290084	3
Ma04_g30490	2.158	K03146	HJAP129	2.90356	Hydroxyanigorufone	0.933	0.00649497	3
Ma04_g30730	4.21	--	HJAP129	2.90356	Hydroxyanigorufone	0.956	0.00288506	3
Ma04_g33020	1.731	K00083	HJAP129	2.90356	Hydroxyanigorufone	0.936	0.00608911	3
Ma04_g33920	1.348	K09422	HJAP129	2.90356	Hydroxyanigorufone	0.989	0.000193965	3
Ma04_g35920	1.708	K15402	HJAP129	2.90356	Hydroxyanigorufone	0.96	0.00236599	3
Ma04_g36330	2.85	K04733	HJAP129	2.90356	Hydroxyanigorufone	0.95	0.00364149	3
Ma04_g36670	2.466	K08269	HJAP129	2.90356	Hydroxyanigorufone	0.951	0.00348692	3
Ma04_g37080	4.839	K14292	HJAP129	2.90356	Hydroxyanigorufone	0.927	0.00784146	3
Ma04_g37090	2.777	K23544	HJAP129	2.90356	Hydroxyanigorufone	0.963	0.00201345	3
Ma04_g37150	1.04	--	HJAP129	2.90356	Hydroxyanigorufone	0.989	0.000183937	3
Ma04_g37450	2.85	K05387	HJAP129	2.90356	Hydroxyanigorufone	0.948	0.00401522	3
Ma04_g37520	1.118	K17535	HJAP129	2.90356	Hydroxyanigorufone	0.931	0.00701418	3
Ma04_g38510	1.659	K04733	HJAP129	2.90356	Hydroxyanigorufone	0.925	0.00822683	3
Ma04_g38960	2.466	--	HJAP129	2.90356	Hydroxyanigorufone	0.951	0.00348573	3
Ma04_g39950	2.897	K20855	HJAP129	2.90356	Hydroxyanigorufone	0.956	0.00291934	3
Ma05_g00960	5.41	K11253	HJAP129	2.90356	Hydroxyanigorufone	0.951	0.00350401	3
Ma05_g01610	1.133	K03063	HJAP129	2.90356	Hydroxyanigorufone	0.929	0.0072974	3
Ma05_g02290	3.152	--	HJAP129	2.90356	Hydroxyanigorufone	0.943	0.00476276	3
Ma05_g04660	1.431	K03695	HJAP129	2.90356	Hydroxyanigorufone	0.954	0.00315706	3
Ma05_g05750	1.767	K14684	HJAP129	2.90356	Hydroxyanigorufone	0.968	0.00151659	3
Ma05_g05930	2.85	K13496	HJAP129	2.90356	Hydroxyanigorufone	0.95	0.00374671	3
Ma05_g08560	3.466	--	HJAP129	2.90356	Hydroxyanigorufone	0.939	0.00540926	3
Ma05_g09980	5.265	K24028	HJAP129	2.90356	Hydroxyanigorufone	0.952	0.00333712	3
Ma05_g10670	3.688	--	HJAP129	2.90356	Hydroxyanigorufone	0.974	0.00097115	3
Ma05_g10780	1.118	--	HJAP129	2.90356	Hydroxyanigorufone	0.98	0.000611994	3
Ma05_g10820	2.85	K18490	HJAP129	2.90356	Hydroxyanigorufone	0.95	0.00370948	3
Ma05_g11740	2.697	K00799	HJAP129	2.90356	Hydroxyanigorufone	0.955	0.00296011	3
Ma05_g12900	2.466	K04733	HJAP129	2.90356	Hydroxyanigorufone	0.951	0.0034843	3
Ma05_g14740	2.466	K11593	HJAP129	2.90356	Hydroxyanigorufone	0.951	0.00349233	3
Ma05_g15360	2.897	K00750	HJAP129	2.90356	Hydroxyanigorufone	0.953	0.00327334	3
Ma05_g16170	1.446	K04733	HJAP129	2.90356	Hydroxyanigorufone	0.949	0.00380835	3
Ma05_g17930	1.38	--	HJAP129	2.90356	Hydroxyanigorufone	0.935	0.00611822	3
Ma05_g20940	1.906	K09422	HJAP129	2.90356	Hydroxyanigorufone	0.99	0.000164581	3
Ma05_g21600	3.671	K22455	HJAP129	2.90356	Hydroxyanigorufone	0.951	0.00351977	3
Ma05_g24180	3.717	K08900	HJAP129	2.90356	Hydroxyanigorufone	0.978	0.000737612	3
Ma05_g24320	2.4	--	HJAP129	2.90356	Hydroxyanigorufone	0.922	0.00889074	3
Ma05_g24660	3.697	--	HJAP129	2.90356	Hydroxyanigorufone	0.935	0.00612292	3
Ma05_g29740	3.874	--	HJAP129	2.90356	Hydroxyanigorufone	0.957	0.00279037	3
Ma05_g30450	3.921	K14293	HJAP129	2.90356	Hydroxyanigorufone	0.936	0.006012	3
Ma05_g30900	1.489	--	HJAP129	2.90356	Hydroxyanigorufone	0.923	0.00873866	3
Ma05_g31170	4.211	--	HJAP129	2.90356	Hydroxyanigorufone	0.956	0.00284481	3
Ma05_g31850	5.105	K14496	HJAP129	2.90356	Hydroxyanigorufone	0.935	0.00616065	3
Ma06_g00910	1.229	K09422	HJAP129	2.90356	Hydroxyanigorufone	0.978	0.000708442	3
Ma06_g02220	2.466	K00430	HJAP129	2.90356	Hydroxyanigorufone	0.951	0.00353745	3
Ma06_g02290	2.896	K14487	HJAP129	2.90356	Hydroxyanigorufone	0.941	0.00512567	3
Ma06_g03220	1.478	K07936	HJAP129	2.90356	Hydroxyanigorufone	0.969	0.00145082	3
Ma06_g05960	1.67	K09422	HJAP129	2.90356	Hydroxyanigorufone	0.94	0.00527247	3
Ma06_g08030	2.988	K10808	HJAP129	2.90356	Hydroxyanigorufone	0.964	0.00193138	3
Ma06_g09800	1.027	--	HJAP129	2.90356	Hydroxyanigorufone	0.958	0.00258804	3
Ma06_g10010	1.627	K22378	HJAP129	2.90356	Hydroxyanigorufone	0.933	0.00657419	3
Ma06_g10380	2.271	K05681	HJAP129	2.90356	Hydroxyanigorufone	0.922	0.00891472	3
Ma06_g14060	2.897	K12843	HJAP129	2.90356	Hydroxyanigorufone	0.956	0.00291194	3
Ma06_g15460	4.093	K02542	HJAP129	2.90356	Hydroxyanigorufone	0.926	0.00792984	3
Ma06_g18540	2.437	--	HJAP129	2.90356	Hydroxyanigorufone	0.924	0.00851592	3
Ma06_g20910	1.038	--	HJAP129	2.90356	Hydroxyanigorufone	0.956	0.00282338	3
Ma06_g21430	1.23	K04733	HJAP129	2.90356	Hydroxyanigorufone	0.921	0.00919102	3
Ma06_g21620	1.256	K00031	HJAP129	2.90356	Hydroxyanigorufone	0.982	0.000497323	3
Ma06_g21950	2.059	K04733	HJAP129	2.90356	Hydroxyanigorufone	0.92	0.00923529	3
Ma06_g22820	1.134	K04043	HJAP129	2.90356	Hydroxyanigorufone	0.952	0.00345665	3
Ma06_g25530	1.808	K00521	HJAP129	2.90356	Hydroxyanigorufone	0.978	0.000750251	3
Ma06_g25540	2.065	--	HJAP129	2.90356	Hydroxyanigorufone	0.952	0.00345683	3
Ma06_g29520	1.472	K09571	HJAP129	2.90356	Hydroxyanigorufone	0.966	0.00169053	3
Ma06_g29670	3.725	K22378	HJAP129	2.90356	Hydroxyanigorufone	0.95	0.00364649	3
Ma06_g30530	1.335	K04733	HJAP129	2.90356	Hydroxyanigorufone	0.918	0.00979362	3
Ma06_g33170	2.854	K04733	HJAP129	2.90356	Hydroxyanigorufone	0.939	0.00551316	3
Ma06_g38530	1.045	K03188	HJAP129	2.90356	Hydroxyanigorufone	0.971	0.00122952	3
Ma07_g01030	4.052	--	HJAP129	2.90356	Hydroxyanigorufone	0.955	0.00295489	3
Ma07_g03220	1.832	K09286	HJAP129	2.90356	Hydroxyanigorufone	0.923	0.00859335	3
Ma07_g03540	2.969	K00422	HJAP129	2.90356	Hydroxyanigorufone	0.957	0.00273976	3
Ma07_g04110	2.466	K14488	HJAP129	2.90356	Hydroxyanigorufone	0.951	0.0034984	3
Ma07_g05110	2.897	K09338	HJAP129	2.90356	Hydroxyanigorufone	0.955	0.00301592	3
Ma07_g07210	1.921	K09843	HJAP129	2.90356	Hydroxyanigorufone	0.935	0.00625031	3
Ma07_g08500	1.429	--	HJAP129	2.90356	Hydroxyanigorufone	0.959	0.00243741	3
Ma07_g08700	1.327	K07897	HJAP129	2.90356	Hydroxyanigorufone	0.92	0.00933365	3
Ma07_g09210	2.466	K00430	HJAP129	2.90356	Hydroxyanigorufone	0.951	0.00353745	3
Ma07_g11120	4.656	K00430	HJAP129	2.90356	Hydroxyanigorufone	0.94	0.00531926	3
Ma07_g13400	3.191	--	HJAP129	2.90356	Hydroxyanigorufone	0.955	0.00297624	3
Ma07_g14080	2.85	K15272	HJAP129	2.90356	Hydroxyanigorufone	0.949	0.00376837	3
Ma07_g14150	1.3	--	HJAP129	2.90356	Hydroxyanigorufone	0.948	0.00391596	3
Ma07_g16430	2.897	--	HJAP129	2.90356	Hydroxyanigorufone	0.955	0.00301875	3
Ma07_g18610	3.467	K15803	HJAP129	2.90356	Hydroxyanigorufone	0.957	0.00277864	3
Ma07_g19840	1.293	--	HJAP129	2.90356	Hydroxyanigorufone	0.958	0.00255774	3
Ma07_g20280	1.919	K09419	HJAP129	2.90356	Hydroxyanigorufone	0.972	0.00116609	3
Ma07_g21160	3.671	K00521	HJAP129	2.90356	Hydroxyanigorufone	0.955	0.00293327	3
Ma07_g23680	1.15	K00430	HJAP129	2.90356	Hydroxyanigorufone	0.933	0.00652551	3
Ma07_g27110	1.3	K23260	HJAP129	2.90356	Hydroxyanigorufone	0.933	0.00653531	3
Ma07_g28250	1.144	--	HJAP129	2.90356	Hydroxyanigorufone	0.967	0.00161786	3
Ma08_g10180	5.335	K20893	HJAP129	2.90356	Hydroxyanigorufone	0.949	0.00379498	3
Ma08_g12330	4.387	K03035	HJAP129	2.90356	Hydroxyanigorufone	0.944	0.00456259	3
Ma08_g14030	2.877	K14209	HJAP129	2.90356	Hydroxyanigorufone	0.945	0.0044281	3
Ma08_g14440	4.558	K14423	HJAP129	2.90356	Hydroxyanigorufone	0.953	0.00326746	3
Ma08_g15090	2.296	K04079	HJAP129	2.90356	Hydroxyanigorufone	0.919	0.00964803	3
Ma08_g15300	1.341	K18834	HJAP129	2.90356	Hydroxyanigorufone	0.935	0.00622013	3
Ma08_g16590	1.608	--	HJAP129	2.90356	Hydroxyanigorufone	0.948	0.00401682	3
Ma08_g16690	1.313	K13415	HJAP129	2.90356	Hydroxyanigorufone	0.939	0.00546636	3
Ma08_g17320	2.466	--	HJAP129	2.90356	Hydroxyanigorufone	0.951	0.00351033	3
Ma08_g19720	2.239	K01870	HJAP129	2.90356	Hydroxyanigorufone	0.922	0.00900114	3
Ma08_g19750	2.679	K01870	HJAP129	2.90356	Hydroxyanigorufone	0.925	0.00825315	3
Ma08_g22220	1.058	--	HJAP129	2.90356	Hydroxyanigorufone	0.93	0.00722881	3
Ma08_g22300	4.191	K13699	HJAP129	2.90356	Hydroxyanigorufone	0.956	0.00289276	3
Ma08_g22350	4.248	K15078	HJAP129	2.90356	Hydroxyanigorufone	0.933	0.00659988	3
Ma08_g23170	4.072	K01051	HJAP129	2.90356	Hydroxyanigorufone	0.925	0.00815029	3
Ma08_g26520	3.01	K19307	HJAP129	2.90356	Hydroxyanigorufone	0.956	0.00292597	3
Ma08_g27210	1.132	K09338	HJAP129	2.90356	Hydroxyanigorufone	0.958	0.00262292	3
Ma08_g28250	1.822	K00924	HJAP129	2.90356	Hydroxyanigorufone	0.956	0.00284186	3
Ma08_g29550	1.41	--	HJAP129	2.90356	Hydroxyanigorufone	0.957	0.00275627	3
Ma08_g30260	3.85	K12823	HJAP129	2.90356	Hydroxyanigorufone	0.954	0.00307154	3
Ma08_g31480	2.317	--	HJAP129	2.90356	Hydroxyanigorufone	0.955	0.00295272	3
Ma08_g32950	1.272	K23877	HJAP129	2.90356	Hydroxyanigorufone	0.953	0.00325477	3
Ma09_g00180	3.228	K00924	HJAP129	2.90356	Hydroxyanigorufone	0.943	0.0047428	3
Ma09_g01180	1.532	K13430	HJAP129	2.90356	Hydroxyanigorufone	0.923	0.00863349	3
Ma09_g02720	3.467	K03188	HJAP129	2.90356	Hydroxyanigorufone	0.957	0.00275669	3
Ma09_g03190	1.582	K23480	HJAP129	2.90356	Hydroxyanigorufone	0.923	0.00858798	3
Ma09_g08760	4.008	--	HJAP129	2.90356	Hydroxyanigorufone	0.936	0.00596806	3
Ma09_g09760	1.142	K00521	HJAP129	2.90356	Hydroxyanigorufone	0.974	0.00102515	3
Ma09_g09780	1.048	K01569	HJAP129	2.90356	Hydroxyanigorufone	0.926	0.00809374	3
Ma09_g09810	1.159	--	HJAP129	2.90356	Hydroxyanigorufone	0.973	0.00108509	3
Ma09_g10450	1.423	K04733	HJAP129	2.90356	Hydroxyanigorufone	0.95	0.00374921	3
Ma09_g10480	1.214	K14794	HJAP129	2.90356	Hydroxyanigorufone	0.955	0.00297414	3
Ma09_g10830	1.624	K01870	HJAP129	2.90356	Hydroxyanigorufone	0.944	0.00458842	3
Ma09_g10880	7.275	K01870	HJAP129	2.90356	Hydroxyanigorufone	0.953	0.00325082	3
Ma09_g11550	3.698	K04733	HJAP129	2.90356	Hydroxyanigorufone	0.955	0.00302954	3
Ma09_g13090	3.397	K15404	HJAP129	2.90356	Hydroxyanigorufone	0.94	0.00528341	3
Ma09_g15840	4.191	K05387	HJAP129	2.90356	Hydroxyanigorufone	0.951	0.00350655	3
Ma09_g16230	3.152	K06677	HJAP129	2.90356	Hydroxyanigorufone	0.941	0.00514791	3
Ma09_g17360	1.705	K02324	HJAP129	2.90356	Hydroxyanigorufone	0.939	0.00541458	3
Ma09_g18370	3.643	K04733	HJAP129	2.90356	Hydroxyanigorufone	0.937	0.00577753	3
Ma09_g20040	1.173	K04733	HJAP129	2.90356	Hydroxyanigorufone	0.948	0.00399149	3
Ma09_g23950	3.895	K22439	HJAP129	2.90356	Hydroxyanigorufone	0.949	0.00381453	3
Ma09_g25610	1.995	K04733	HJAP129	2.90356	Hydroxyanigorufone	0.945	0.00452865	3
Ma09_g26580	2.901	K00799	HJAP129	2.90356	Hydroxyanigorufone	0.983	0.000414165	3
Ma09_g26590	2.947	K00799	HJAP129	2.90356	Hydroxyanigorufone	0.984	0.000365308	3
Ma09_g27890	1.191	K13148	HJAP129	2.90356	Hydroxyanigorufone	0.923	0.00874301	3
Ma09_g29760	2.896	--	HJAP129	2.90356	Hydroxyanigorufone	0.943	0.00473387	3
Ma09_g30400	3.498	K13356	HJAP129	2.90356	Hydroxyanigorufone	0.95	0.00368535	3
Ma09_g30440	5.769	K13356	HJAP129	2.90356	Hydroxyanigorufone	0.948	0.00402977	3
Ma09_g30630	1.45	--	HJAP129	2.90356	Hydroxyanigorufone	0.943	0.00481903	3
Ma10_g00450	1.461	K20718	HJAP129	2.90356	Hydroxyanigorufone	0.988	0.000213818	3
Ma10_g00550	1.828	K13466	HJAP129	2.90356	Hydroxyanigorufone	0.924	0.00844137	3
Ma10_g03770	1.113	--	HJAP129	2.90356	Hydroxyanigorufone	0.919	0.00950528	3
Ma10_g08210	3.643	K13457	HJAP129	2.90356	Hydroxyanigorufone	0.942	0.00500503	3
Ma10_g08220	2.85	K19613	HJAP129	2.90356	Hydroxyanigorufone	0.95	0.00374671	3
Ma10_g08410	1.331	--	HJAP129	2.90356	Hydroxyanigorufone	0.964	0.00190029	3
Ma10_g14870	2.85	K20240	HJAP129	2.90356	Hydroxyanigorufone	0.948	0.00394783	3
Ma10_g15250	2.896	K22410	HJAP129	2.90356	Hydroxyanigorufone	0.939	0.00544674	3
Ma10_g15790	1.532	K20642	HJAP129	2.90356	Hydroxyanigorufone	0.925	0.00813231	3
Ma10_g17720	3.152	K10773	HJAP129	2.90356	Hydroxyanigorufone	0.945	0.00437915	3
Ma10_g18460	1.588	K08332	HJAP129	2.90356	Hydroxyanigorufone	0.958	0.00259707	3
Ma10_g18530	3.698	--	HJAP129	2.90356	Hydroxyanigorufone	0.954	0.00318413	3
Ma10_g18720	1.109	K16222	HJAP129	2.90356	Hydroxyanigorufone	0.969	0.00138601	3
Ma10_g21850	2.896	--	HJAP129	2.90356	Hydroxyanigorufone	0.929	0.00740578	3
Ma10_g23380	3.467	K14504	HJAP129	2.90356	Hydroxyanigorufone	0.957	0.00276242	3
Ma10_g25510	2.466	K09528	HJAP129	2.90356	Hydroxyanigorufone	0.951	0.0034843	3
Ma10_g25600	4.263	K16815	HJAP129	2.90356	Hydroxyanigorufone	0.944	0.00466083	3
Ma10_g26370	3.152	--	HJAP129	2.90356	Hydroxyanigorufone	0.948	0.00398631	3
Ma10_g28160	3.019	--	HJAP129	2.90356	Hydroxyanigorufone	0.958	0.00261179	3
Ma10_g28170	2.696	--	HJAP129	2.90356	Hydroxyanigorufone	0.957	0.00271118	3
Ma10_g28180	2.458	--	HJAP129	2.90356	Hydroxyanigorufone	0.918	0.00977119	3
Ma10_g29220	1.107	K00521	HJAP129	2.90356	Hydroxyanigorufone	0.927	0.00774398	3
Ma10_g30320	1.566	K13993	HJAP129	2.90356	Hydroxyanigorufone	0.95	0.00374414	3
Ma10_g31390	1.124	K05747	HJAP129	2.90356	Hydroxyanigorufone	0.976	0.000839562	3
Ma11_g02850	1.573	--	HJAP129	2.90356	Hydroxyanigorufone	0.927	0.00778922	3
Ma11_g06560	1.391	K22736	HJAP129	2.90356	Hydroxyanigorufone	0.978	0.000742769	3
Ma11_g09900	1.767	K22255	HJAP129	2.90356	Hydroxyanigorufone	0.991	0.000126372	3
Ma11_g14250	2.368	K13083	HJAP129	2.90356	Hydroxyanigorufone	0.964	0.00195164	3
Ma11_g15200	1.773	K04733	HJAP129	2.90356	Hydroxyanigorufone	0.958	0.00263155	3
Ma11_g17680	3.152	K00847	HJAP129	2.90356	Hydroxyanigorufone	0.947	0.00420097	3
Ma11_g19590	2.469	K13963	HJAP129	2.90356	Hydroxyanigorufone	0.924	0.00850443	3
Ma11_g19890	1.493	K04733	HJAP129	2.90356	Hydroxyanigorufone	0.936	0.00605872	3
Ma11_g21160	4.467	K09422	HJAP129	2.90356	Hydroxyanigorufone	0.955	0.00304944	3
Ma11_g21620	1.909	K13126	HJAP129	2.90356	Hydroxyanigorufone	0.972	0.00119426	3
Ma11_g22380	1.6	K08081	HJAP129	2.90356	Hydroxyanigorufone	0.958	0.00260476	3
Ma11_g23050	1.341	K10257	HJAP129	2.90356	Hydroxyanigorufone	0.943	0.00472441	3
Ma11_g23990	1.2	K08066	HJAP129	2.90356	Hydroxyanigorufone	0.972	0.00117939	3
Ma00_g00260	1.615	K15397	Hmyp002315	1.6287	3,5,7,4'-Tetrahydroxy-Coumaronochromone	0.942	0.0049083	3
Ma00_g02280	4.247	K16190	Hmyp002315	1.6287	3,5,7,4'-Tetrahydroxy-Coumaronochromone	0.971	0.00121868	3
Ma00_g02460	1.232	K02183	Hmyp002315	1.6287	3,5,7,4'-Tetrahydroxy-Coumaronochromone	0.944	0.0046304	3
Ma00_g02920	1.566	--	Hmyp002315	1.6287	3,5,7,4'-Tetrahydroxy-Coumaronochromone	0.98	0.000580559	3
Ma01_g02650	3.19	--	Hmyp002315	1.6287	3,5,7,4'-Tetrahydroxy-Coumaronochromone	0.988	0.00020707	3
Ma01_g03230	1.321	K19044	Hmyp002315	1.6287	3,5,7,4'-Tetrahydroxy-Coumaronochromone	0.969	0.00146295	3
Ma01_g04480	2.897	K04733	Hmyp002315	1.6287	3,5,7,4'-Tetrahydroxy-Coumaronochromone	0.971	0.00125964	3
Ma01_g04530	2.466	K04733	Hmyp002315	1.6287	3,5,7,4'-Tetrahydroxy-Coumaronochromone	0.983	0.000415549	3
Ma01_g09810	3.191	K01213	Hmyp002315	1.6287	3,5,7,4'-Tetrahydroxy-Coumaronochromone	0.976	0.00085112	3
Ma01_g11960	1.228	K14515	Hmyp002315	1.6287	3,5,7,4'-Tetrahydroxy-Coumaronochromone	0.93	0.00723147	3
Ma01_g17580	3.466	K09527	Hmyp002315	1.6287	3,5,7,4'-Tetrahydroxy-Coumaronochromone	0.982	0.000499792	3
Ma01_g17660	2.19	K02885	Hmyp002315	1.6287	3,5,7,4'-Tetrahydroxy-Coumaronochromone	0.946	0.00427665	3
Ma01_g20350	1.206	K01183	Hmyp002315	1.6287	3,5,7,4'-Tetrahydroxy-Coumaronochromone	0.964	0.00187076	3
Ma01_g20460	1.827	K22889	Hmyp002315	1.6287	3,5,7,4'-Tetrahydroxy-Coumaronochromone	0.937	0.00573847	3
Ma01_g23640	1.229	K00640	Hmyp002315	1.6287	3,5,7,4'-Tetrahydroxy-Coumaronochromone	0.958	0.00267042	3
Ma02_g02820	1.6	K09286	Hmyp002315	1.6287	3,5,7,4'-Tetrahydroxy-Coumaronochromone	0.961	0.00221191	3
Ma02_g03570	2.466	--	Hmyp002315	1.6287	3,5,7,4'-Tetrahydroxy-Coumaronochromone	0.983	0.00044584	3
Ma02_g05540	2.466	K14488	Hmyp002315	1.6287	3,5,7,4'-Tetrahydroxy-Coumaronochromone	0.983	0.000451302	3
Ma02_g05880	1.453	K09422	Hmyp002315	1.6287	3,5,7,4'-Tetrahydroxy-Coumaronochromone	0.974	0.00102489	3
Ma02_g07580	3.67	K20924	Hmyp002315	1.6287	3,5,7,4'-Tetrahydroxy-Coumaronochromone	0.988	0.000212124	3
Ma02_g08050	3.555	K00224	Hmyp002315	1.6287	3,5,7,4'-Tetrahydroxy-Coumaronochromone	0.947	0.00416703	3
Ma02_g13670	2.896	K16281	Hmyp002315	1.6287	3,5,7,4'-Tetrahydroxy-Coumaronochromone	0.985	0.000356701	3
Ma02_g15060	1.309	K13449	Hmyp002315	1.6287	3,5,7,4'-Tetrahydroxy-Coumaronochromone	0.952	0.00346848	3
Ma02_g15830	1.535	K19041	Hmyp002315	1.6287	3,5,7,4'-Tetrahydroxy-Coumaronochromone	0.921	0.00918529	3
Ma02_g15950	1.036	K03063	Hmyp002315	1.6287	3,5,7,4'-Tetrahydroxy-Coumaronochromone	0.955	0.00300827	3
Ma02_g16140	1.25	K01213	Hmyp002315	1.6287	3,5,7,4'-Tetrahydroxy-Coumaronochromone	0.937	0.00590337	3
Ma02_g17840	2.85	K03539	Hmyp002315	1.6287	3,5,7,4'-Tetrahydroxy-Coumaronochromone	0.985	0.000352706	3
Ma02_g19680	2.001	--	Hmyp002315	1.6287	3,5,7,4'-Tetrahydroxy-Coumaronochromone	0.969	0.00139358	3
Ma02_g21760	1.042	K09420	Hmyp002315	1.6287	3,5,7,4'-Tetrahydroxy-Coumaronochromone	0.94	0.00526418	3
Ma02_g24780	2.982	--	Hmyp002315	1.6287	3,5,7,4'-Tetrahydroxy-Coumaronochromone	0.956	0.00289571	3
Ma03_g01020	3.277	K00660	Hmyp002315	1.6287	3,5,7,4'-Tetrahydroxy-Coumaronochromone	0.972	0.00113631	3
Ma03_g01360	1.716	K04733	Hmyp002315	1.6287	3,5,7,4'-Tetrahydroxy-Coumaronochromone	0.948	0.00403654	3
Ma03_g02070	2.035	K15397	Hmyp002315	1.6287	3,5,7,4'-Tetrahydroxy-Coumaronochromone	0.929	0.00739735	3
Ma03_g02980	1.15	--	Hmyp002315	1.6287	3,5,7,4'-Tetrahydroxy-Coumaronochromone	0.97	0.00131737	3
Ma03_g03370	1.222	K11855	Hmyp002315	1.6287	3,5,7,4'-Tetrahydroxy-Coumaronochromone	0.936	0.00608689	3
Ma03_g05400	5.386	K00487	Hmyp002315	1.6287	3,5,7,4'-Tetrahydroxy-Coumaronochromone	0.966	0.0017204	3
Ma03_g06600	2.692	--	Hmyp002315	1.6287	3,5,7,4'-Tetrahydroxy-Coumaronochromone	0.929	0.0073406	3
Ma03_g09340	2.897	K09422	Hmyp002315	1.6287	3,5,7,4'-Tetrahydroxy-Coumaronochromone	0.972	0.00117187	3
Ma03_g10650	3.228	--	Hmyp002315	1.6287	3,5,7,4'-Tetrahydroxy-Coumaronochromone	0.967	0.00162873	3
Ma03_g12340	3.096	--	Hmyp002315	1.6287	3,5,7,4'-Tetrahydroxy-Coumaronochromone	0.93	0.00718663	3
Ma03_g12390	4.141	K03686	Hmyp002315	1.6287	3,5,7,4'-Tetrahydroxy-Coumaronochromone	0.919	0.00968347	3
Ma03_g12470	4.38	--	Hmyp002315	1.6287	3,5,7,4'-Tetrahydroxy-Coumaronochromone	0.966	0.00171018	3
Ma03_g12500	1.409	K06573	Hmyp002315	1.6287	3,5,7,4'-Tetrahydroxy-Coumaronochromone	0.927	0.00776196	3
Ma03_g14260	2.018	K19747	Hmyp002315	1.6287	3,5,7,4'-Tetrahydroxy-Coumaronochromone	0.936	0.00606806	3
Ma03_g16670	2.421	K15406	Hmyp002315	1.6287	3,5,7,4'-Tetrahydroxy-Coumaronochromone	0.973	0.00107512	3
Ma03_g17840	1.656	K10251	Hmyp002315	1.6287	3,5,7,4'-Tetrahydroxy-Coumaronochromone	0.956	0.0028843	3
Ma03_g19070	4.451	--	Hmyp002315	1.6287	3,5,7,4'-Tetrahydroxy-Coumaronochromone	0.977	0.000790002	3
Ma03_g21640	2.896	K00430	Hmyp002315	1.6287	3,5,7,4'-Tetrahydroxy-Coumaronochromone	0.984	0.000380235	3
Ma03_g25970	1.506	K16302	Hmyp002315	1.6287	3,5,7,4'-Tetrahydroxy-Coumaronochromone	0.949	0.00389875	3
Ma03_g26040	1.063	--	Hmyp002315	1.6287	3,5,7,4'-Tetrahydroxy-Coumaronochromone	0.967	0.00165137	3
Ma03_g26150	1.263	K20769	Hmyp002315	1.6287	3,5,7,4'-Tetrahydroxy-Coumaronochromone	0.961	0.00227318	3
Ma03_g28990	1.873	K13466	Hmyp002315	1.6287	3,5,7,4'-Tetrahydroxy-Coumaronochromone	0.975	0.000915752	3
Ma03_g29910	1.598	K13466	Hmyp002315	1.6287	3,5,7,4'-Tetrahydroxy-Coumaronochromone	0.956	0.00292395	3
Ma03_g30610	1.022	K04733	Hmyp002315	1.6287	3,5,7,4'-Tetrahydroxy-Coumaronochromone	0.959	0.00252656	3
Ma03_g31150	3.921	--	Hmyp002315	1.6287	3,5,7,4'-Tetrahydroxy-Coumaronochromone	0.956	0.00282861	3
Ma04_g02810	3.017	K12835	Hmyp002315	1.6287	3,5,7,4'-Tetrahydroxy-Coumaronochromone	0.93	0.00711084	3
Ma04_g04400	1.91	K08472	Hmyp002315	1.6287	3,5,7,4'-Tetrahydroxy-Coumaronochromone	0.931	0.00693434	3
Ma04_g05590	1.756	K22534	Hmyp002315	1.6287	3,5,7,4'-Tetrahydroxy-Coumaronochromone	0.966	0.00176437	3
Ma04_g06600	2.896	K04733	Hmyp002315	1.6287	3,5,7,4'-Tetrahydroxy-Coumaronochromone	0.979	0.000650259	3
Ma04_g06820	2.588	K21994	Hmyp002315	1.6287	3,5,7,4'-Tetrahydroxy-Coumaronochromone	0.922	0.0089155	3
Ma04_g07600	2.466	--	Hmyp002315	1.6287	3,5,7,4'-Tetrahydroxy-Coumaronochromone	0.982	0.000479135	3
Ma04_g08390	1.805	K13425	Hmyp002315	1.6287	3,5,7,4'-Tetrahydroxy-Coumaronochromone	0.965	0.00185622	3
Ma04_g08810	1.079	K20726	Hmyp002315	1.6287	3,5,7,4'-Tetrahydroxy-Coumaronochromone	0.95	0.00364379	3
Ma04_g13820	3.434	K13434	Hmyp002315	1.6287	3,5,7,4'-Tetrahydroxy-Coumaronochromone	0.988	0.000205768	3
Ma04_g14320	1.431	K04628	Hmyp002315	1.6287	3,5,7,4'-Tetrahydroxy-Coumaronochromone	0.978	0.000731564	3
Ma04_g15130	1.207	K04125	Hmyp002315	1.6287	3,5,7,4'-Tetrahydroxy-Coumaronochromone	0.938	0.00570717	3
Ma04_g16950	1.184	K13496	Hmyp002315	1.6287	3,5,7,4'-Tetrahydroxy-Coumaronochromone	0.939	0.0054388	3
Ma04_g17530	3.806	K13422	Hmyp002315	1.6287	3,5,7,4'-Tetrahydroxy-Coumaronochromone	0.942	0.00493874	3
Ma04_g18440	2.896	K23810	Hmyp002315	1.6287	3,5,7,4'-Tetrahydroxy-Coumaronochromone	0.984	0.000367401	3
Ma04_g20580	3.435	K04733	Hmyp002315	1.6287	3,5,7,4'-Tetrahydroxy-Coumaronochromone	0.967	0.00165799	3
Ma04_g21970	2.65	K20628	Hmyp002315	1.6287	3,5,7,4'-Tetrahydroxy-Coumaronochromone	0.98	0.000613707	3
Ma04_g22180	1.708	K04733	Hmyp002315	1.6287	3,5,7,4'-Tetrahydroxy-Coumaronochromone	0.925	0.00813681	3
Ma04_g22650	1.3	K08472	Hmyp002315	1.6287	3,5,7,4'-Tetrahydroxy-Coumaronochromone	0.981	0.000539557	3
Ma04_g24670	5.06	K09422	Hmyp002315	1.6287	3,5,7,4'-Tetrahydroxy-Coumaronochromone	0.975	0.000915726	3
Ma04_g24710	4.229	K05759	Hmyp002315	1.6287	3,5,7,4'-Tetrahydroxy-Coumaronochromone	0.967	0.00161092	3
Ma04_g24980	2.834	--	Hmyp002315	1.6287	3,5,7,4'-Tetrahydroxy-Coumaronochromone	0.987	0.000265295	3
Ma04_g29660	1.159	--	Hmyp002315	1.6287	3,5,7,4'-Tetrahydroxy-Coumaronochromone	0.929	0.00732553	3
Ma04_g30350	2.85	K04733	Hmyp002315	1.6287	3,5,7,4'-Tetrahydroxy-Coumaronochromone	0.985	0.00034334	3
Ma04_g30370	2.897	K04733	Hmyp002315	1.6287	3,5,7,4'-Tetrahydroxy-Coumaronochromone	0.969	0.0014481	3
Ma04_g30730	4.21	--	Hmyp002315	1.6287	3,5,7,4'-Tetrahydroxy-Coumaronochromone	0.975	0.000944642	3
Ma04_g35920	1.708	K15402	Hmyp002315	1.6287	3,5,7,4'-Tetrahydroxy-Coumaronochromone	0.95	0.00367882	3
Ma04_g36330	2.85	K04733	Hmyp002315	1.6287	3,5,7,4'-Tetrahydroxy-Coumaronochromone	0.985	0.000345605	3
Ma04_g36670	2.466	K08269	Hmyp002315	1.6287	3,5,7,4'-Tetrahydroxy-Coumaronochromone	0.983	0.000451302	3
Ma04_g37450	2.85	K05387	Hmyp002315	1.6287	3,5,7,4'-Tetrahydroxy-Coumaronochromone	0.984	0.000358779	3
Ma04_g38960	2.466	--	Hmyp002315	1.6287	3,5,7,4'-Tetrahydroxy-Coumaronochromone	0.983	0.000446936	3
Ma04_g39460	1.066	K12120	Hmyp002315	1.6287	3,5,7,4'-Tetrahydroxy-Coumaronochromone	0.977	0.00080897	3
Ma04_g39570	1.014	--	Hmyp002315	1.6287	3,5,7,4'-Tetrahydroxy-Coumaronochromone	0.947	0.00407628	3
Ma04_g39950	2.897	K20855	Hmyp002315	1.6287	3,5,7,4'-Tetrahydroxy-Coumaronochromone	0.972	0.00117187	3
Ma05_g00960	5.41	K11253	Hmyp002315	1.6287	3,5,7,4'-Tetrahydroxy-Coumaronochromone	0.982	0.000489371	3
Ma05_g01610	1.133	K03063	Hmyp002315	1.6287	3,5,7,4'-Tetrahydroxy-Coumaronochromone	0.94	0.00532193	3
Ma05_g02290	3.152	--	Hmyp002315	1.6287	3,5,7,4'-Tetrahydroxy-Coumaronochromone	0.982	0.000467458	3
Ma05_g03720	2.173	K10775	Hmyp002315	1.6287	3,5,7,4'-Tetrahydroxy-Coumaronochromone	0.962	0.00217153	3
Ma05_g04660	1.431	K03695	Hmyp002315	1.6287	3,5,7,4'-Tetrahydroxy-Coumaronochromone	0.965	0.00185544	3
Ma05_g05930	2.85	K13496	Hmyp002315	1.6287	3,5,7,4'-Tetrahydroxy-Coumaronochromone	0.985	0.000342455	3
Ma05_g07440	7.788	K00799	Hmyp002315	1.6287	3,5,7,4'-Tetrahydroxy-Coumaronochromone	0.932	0.0066873	3
Ma05_g08560	3.466	--	Hmyp002315	1.6287	3,5,7,4'-Tetrahydroxy-Coumaronochromone	0.988	0.000227741	3
Ma05_g09080	3.989	K12472	Hmyp002315	1.6287	3,5,7,4'-Tetrahydroxy-Coumaronochromone	0.931	0.00706712	3
Ma05_g09980	5.265	K24028	Hmyp002315	1.6287	3,5,7,4'-Tetrahydroxy-Coumaronochromone	0.983	0.000455476	3
Ma05_g10670	3.688	--	Hmyp002315	1.6287	3,5,7,4'-Tetrahydroxy-Coumaronochromone	0.946	0.0042887	3
Ma05_g10820	2.85	K18490	Hmyp002315	1.6287	3,5,7,4'-Tetrahydroxy-Coumaronochromone	0.985	0.000342555	3
Ma05_g11740	2.697	K00799	Hmyp002315	1.6287	3,5,7,4'-Tetrahydroxy-Coumaronochromone	0.967	0.00163038	3
Ma05_g12900	2.466	K04733	Hmyp002315	1.6287	3,5,7,4'-Tetrahydroxy-Coumaronochromone	0.983	0.000415549	3
Ma05_g14740	2.466	K11593	Hmyp002315	1.6287	3,5,7,4'-Tetrahydroxy-Coumaronochromone	0.982	0.000466281	3
Ma05_g15200	1.017	K01087	Hmyp002315	1.6287	3,5,7,4'-Tetrahydroxy-Coumaronochromone	0.981	0.000558815	3
Ma05_g15360	2.897	K00750	Hmyp002315	1.6287	3,5,7,4'-Tetrahydroxy-Coumaronochromone	0.97	0.0013211	3
Ma05_g16170	1.446	K04733	Hmyp002315	1.6287	3,5,7,4'-Tetrahydroxy-Coumaronochromone	0.96	0.00241756	3
Ma05_g17620	1.28	--	Hmyp002315	1.6287	3,5,7,4'-Tetrahydroxy-Coumaronochromone	0.986	0.000272515	3
Ma05_g21600	3.671	K22455	Hmyp002315	1.6287	3,5,7,4'-Tetrahydroxy-Coumaronochromone	0.984	0.000373291	3
Ma05_g24180	3.717	K08900	Hmyp002315	1.6287	3,5,7,4'-Tetrahydroxy-Coumaronochromone	0.96	0.00242533	3
Ma05_g24660	3.697	--	Hmyp002315	1.6287	3,5,7,4'-Tetrahydroxy-Coumaronochromone	0.987	0.000248604	3
Ma05_g29360	2.702	K13447	Hmyp002315	1.6287	3,5,7,4'-Tetrahydroxy-Coumaronochromone	0.926	0.00797204	3
Ma05_g29740	3.874	--	Hmyp002315	1.6287	3,5,7,4'-Tetrahydroxy-Coumaronochromone	0.97	0.00136214	3
Ma05_g30450	3.921	K14293	Hmyp002315	1.6287	3,5,7,4'-Tetrahydroxy-Coumaronochromone	0.952	0.00334521	3
Ma05_g30900	1.489	--	Hmyp002315	1.6287	3,5,7,4'-Tetrahydroxy-Coumaronochromone	0.962	0.00212042	3
Ma05_g31170	4.211	--	Hmyp002315	1.6287	3,5,7,4'-Tetrahydroxy-Coumaronochromone	0.959	0.00247148	3
Ma05_g31850	5.105	K14496	Hmyp002315	1.6287	3,5,7,4'-Tetrahydroxy-Coumaronochromone	0.953	0.00319464	3
Ma06_g02220	2.466	K00430	Hmyp002315	1.6287	3,5,7,4'-Tetrahydroxy-Coumaronochromone	0.981	0.000537713	3
Ma06_g02290	2.896	K14487	Hmyp002315	1.6287	3,5,7,4'-Tetrahydroxy-Coumaronochromone	0.984	0.000363409	3
Ma06_g02600	1.301	K05933	Hmyp002315	1.6287	3,5,7,4'-Tetrahydroxy-Coumaronochromone	0.979	0.000677353	3
Ma06_g02700	2.363	K09419	Hmyp002315	1.6287	3,5,7,4'-Tetrahydroxy-Coumaronochromone	0.959	0.00247595	3
Ma06_g03830	2.628	K05681	Hmyp002315	1.6287	3,5,7,4'-Tetrahydroxy-Coumaronochromone	0.921	0.00906627	3
Ma06_g05910	2.705	K16732	Hmyp002315	1.6287	3,5,7,4'-Tetrahydroxy-Coumaronochromone	0.961	0.00222361	3
Ma06_g05960	1.67	K09422	Hmyp002315	1.6287	3,5,7,4'-Tetrahydroxy-Coumaronochromone	0.984	0.000372531	3
Ma06_g09800	1.027	--	Hmyp002315	1.6287	3,5,7,4'-Tetrahydroxy-Coumaronochromone	0.956	0.00281115	3
Ma06_g14060	2.897	K12843	Hmyp002315	1.6287	3,5,7,4'-Tetrahydroxy-Coumaronochromone	0.966	0.00173523	3
Ma06_g15460	4.093	K02542	Hmyp002315	1.6287	3,5,7,4'-Tetrahydroxy-Coumaronochromone	0.954	0.00307582	3
Ma06_g18540	2.437	--	Hmyp002315	1.6287	3,5,7,4'-Tetrahydroxy-Coumaronochromone	0.969	0.00146362	3
Ma06_g21300	2.416	K13413	Hmyp002315	1.6287	3,5,7,4'-Tetrahydroxy-Coumaronochromone	0.987	0.000246361	3
Ma06_g21430	1.23	K04733	Hmyp002315	1.6287	3,5,7,4'-Tetrahydroxy-Coumaronochromone	0.966	0.00169163	3
Ma06_g21950	2.059	K04733	Hmyp002315	1.6287	3,5,7,4'-Tetrahydroxy-Coumaronochromone	0.932	0.00675877	3
Ma06_g29670	3.725	K22378	Hmyp002315	1.6287	3,5,7,4'-Tetrahydroxy-Coumaronochromone	0.965	0.00178767	3
Ma06_g34880	1.181	--	Hmyp002315	1.6287	3,5,7,4'-Tetrahydroxy-Coumaronochromone	0.949	0.00387974	3
Ma06_g35580	1.703	K13463	Hmyp002315	1.6287	3,5,7,4'-Tetrahydroxy-Coumaronochromone	0.97	0.00132162	3
Ma06_g38530	1.045	K03188	Hmyp002315	1.6287	3,5,7,4'-Tetrahydroxy-Coumaronochromone	0.937	0.00580156	3
Ma07_g01030	4.052	--	Hmyp002315	1.6287	3,5,7,4'-Tetrahydroxy-Coumaronochromone	0.977	0.000783448	3
Ma07_g02310	2.708	K04733	Hmyp002315	1.6287	3,5,7,4'-Tetrahydroxy-Coumaronochromone	0.943	0.00473956	3
Ma07_g02500	2.903	--	Hmyp002315	1.6287	3,5,7,4'-Tetrahydroxy-Coumaronochromone	0.97	0.00136732	3
Ma07_g03540	2.969	K00422	Hmyp002315	1.6287	3,5,7,4'-Tetrahydroxy-Coumaronochromone	0.946	0.00422592	3
Ma07_g04110	2.466	K14488	Hmyp002315	1.6287	3,5,7,4'-Tetrahydroxy-Coumaronochromone	0.982	0.000479135	3
Ma07_g04670	1.106	K01728	Hmyp002315	1.6287	3,5,7,4'-Tetrahydroxy-Coumaronochromone	0.941	0.00519278	3
Ma07_g04800	1.088	K12191	Hmyp002315	1.6287	3,5,7,4'-Tetrahydroxy-Coumaronochromone	0.941	0.0051742	3
Ma07_g05110	2.897	K09338	Hmyp002315	1.6287	3,5,7,4'-Tetrahydroxy-Coumaronochromone	0.972	0.00115767	3
Ma07_g05310	2.413	K07198	Hmyp002315	1.6287	3,5,7,4'-Tetrahydroxy-Coumaronochromone	0.951	0.0035445	3
Ma07_g05750	4.484	--	Hmyp002315	1.6287	3,5,7,4'-Tetrahydroxy-Coumaronochromone	0.927	0.00786655	3
Ma07_g05950	1.29	K14494	Hmyp002315	1.6287	3,5,7,4'-Tetrahydroxy-Coumaronochromone	0.924	0.00851902	3
Ma07_g05980	1.236	K09555	Hmyp002315	1.6287	3,5,7,4'-Tetrahydroxy-Coumaronochromone	0.956	0.00282411	3
Ma07_g07210	1.921	K09843	Hmyp002315	1.6287	3,5,7,4'-Tetrahydroxy-Coumaronochromone	0.94	0.00525705	3
Ma07_g08500	1.429	--	Hmyp002315	1.6287	3,5,7,4'-Tetrahydroxy-Coumaronochromone	0.929	0.0073543	3
Ma07_g09210	2.466	K00430	Hmyp002315	1.6287	3,5,7,4'-Tetrahydroxy-Coumaronochromone	0.981	0.000537713	3
Ma07_g11120	4.656	K00430	Hmyp002315	1.6287	3,5,7,4'-Tetrahydroxy-Coumaronochromone	0.989	0.000178873	3
Ma07_g11660	1.706	K09528	Hmyp002315	1.6287	3,5,7,4'-Tetrahydroxy-Coumaronochromone	0.972	0.00113876	3
Ma07_g13400	3.191	--	Hmyp002315	1.6287	3,5,7,4'-Tetrahydroxy-Coumaronochromone	0.978	0.000708411	3
Ma07_g14080	2.85	K15272	Hmyp002315	1.6287	3,5,7,4'-Tetrahydroxy-Coumaronochromone	0.985	0.000342775	3
Ma07_g14150	1.3	--	Hmyp002315	1.6287	3,5,7,4'-Tetrahydroxy-Coumaronochromone	0.929	0.00728463	3
Ma07_g16430	2.897	--	Hmyp002315	1.6287	3,5,7,4'-Tetrahydroxy-Coumaronochromone	0.975	0.000961104	3
Ma07_g18610	3.467	K15803	Hmyp002315	1.6287	3,5,7,4'-Tetrahydroxy-Coumaronochromone	0.972	0.00118269	3
Ma07_g20280	1.919	K09419	Hmyp002315	1.6287	3,5,7,4'-Tetrahydroxy-Coumaronochromone	0.92	0.00931476	3
Ma07_g20350	1.439	--	Hmyp002315	1.6287	3,5,7,4'-Tetrahydroxy-Coumaronochromone	0.918	0.0097745	3
Ma07_g21160	3.671	K00521	Hmyp002315	1.6287	3,5,7,4'-Tetrahydroxy-Coumaronochromone	0.969	0.00140537	3
Ma07_g21320	1.102	K09286	Hmyp002315	1.6287	3,5,7,4'-Tetrahydroxy-Coumaronochromone	0.947	0.00406661	3
Ma07_g21400	2.123	K07761	Hmyp002315	1.6287	3,5,7,4'-Tetrahydroxy-Coumaronochromone	0.968	0.00147938	3
Ma07_g23510	1.35	K16225	Hmyp002315	1.6287	3,5,7,4'-Tetrahydroxy-Coumaronochromone	0.962	0.0021799	3
Ma07_g23680	1.15	K00430	Hmyp002315	1.6287	3,5,7,4'-Tetrahydroxy-Coumaronochromone	0.943	0.00471236	3
Ma08_g03400	1.039	K04733	Hmyp002315	1.6287	3,5,7,4'-Tetrahydroxy-Coumaronochromone	0.934	0.00634969	3
Ma08_g10180	5.335	K20893	Hmyp002315	1.6287	3,5,7,4'-Tetrahydroxy-Coumaronochromone	0.985	0.000338156	3
Ma08_g10820	1.443	--	Hmyp002315	1.6287	3,5,7,4'-Tetrahydroxy-Coumaronochromone	0.937	0.00578921	3
Ma08_g11280	1.195	K04733	Hmyp002315	1.6287	3,5,7,4'-Tetrahydroxy-Coumaronochromone	0.929	0.00748384	3
Ma08_g11880	1.567	--	Hmyp002315	1.6287	3,5,7,4'-Tetrahydroxy-Coumaronochromone	0.956	0.00288307	3
Ma08_g12330	4.387	K03035	Hmyp002315	1.6287	3,5,7,4'-Tetrahydroxy-Coumaronochromone	0.961	0.00229075	3
Ma08_g14440	4.558	K14423	Hmyp002315	1.6287	3,5,7,4'-Tetrahydroxy-Coumaronochromone	0.982	0.00049399	3
Ma08_g15090	2.296	K04079	Hmyp002315	1.6287	3,5,7,4'-Tetrahydroxy-Coumaronochromone	0.989	0.000178123	3
Ma08_g15300	1.341	K18834	Hmyp002315	1.6287	3,5,7,4'-Tetrahydroxy-Coumaronochromone	0.958	0.0026237	3
Ma08_g16590	1.608	--	Hmyp002315	1.6287	3,5,7,4'-Tetrahydroxy-Coumaronochromone	0.974	0.000992058	3
Ma08_g16980	1.46	K04733	Hmyp002315	1.6287	3,5,7,4'-Tetrahydroxy-Coumaronochromone	0.984	0.00040041	3
Ma08_g17320	2.466	--	Hmyp002315	1.6287	3,5,7,4'-Tetrahydroxy-Coumaronochromone	0.982	0.000499792	3
Ma08_g17590	1.725	K14175	Hmyp002315	1.6287	3,5,7,4'-Tetrahydroxy-Coumaronochromone	0.935	0.0062063	3
Ma08_g20860	1.815	K08869	Hmyp002315	1.6287	3,5,7,4'-Tetrahydroxy-Coumaronochromone	0.981	0.000539706	3
Ma08_g21440	1.659	K22889	Hmyp002315	1.6287	3,5,7,4'-Tetrahydroxy-Coumaronochromone	0.976	0.000884339	3
Ma08_g22300	4.191	K13699	Hmyp002315	1.6287	3,5,7,4'-Tetrahydroxy-Coumaronochromone	0.975	0.000913641	3
Ma08_g22350	4.248	K15078	Hmyp002315	1.6287	3,5,7,4'-Tetrahydroxy-Coumaronochromone	0.946	0.00427608	3
Ma08_g23170	4.072	K01051	Hmyp002315	1.6287	3,5,7,4'-Tetrahydroxy-Coumaronochromone	0.984	0.000382035	3
Ma08_g23530	2.722	--	Hmyp002315	1.6287	3,5,7,4'-Tetrahydroxy-Coumaronochromone	0.92	0.00930617	3
Ma08_g23580	1.608	--	Hmyp002315	1.6287	3,5,7,4'-Tetrahydroxy-Coumaronochromone	0.964	0.00192777	3
Ma08_g26350	2.242	K14514	Hmyp002315	1.6287	3,5,7,4'-Tetrahydroxy-Coumaronochromone	0.921	0.00907481	3
Ma08_g27210	1.132	K09338	Hmyp002315	1.6287	3,5,7,4'-Tetrahydroxy-Coumaronochromone	0.957	0.00270575	3
Ma08_g29550	1.41	--	Hmyp002315	1.6287	3,5,7,4'-Tetrahydroxy-Coumaronochromone	0.967	0.00166381	3
Ma08_g30260	3.85	K12823	Hmyp002315	1.6287	3,5,7,4'-Tetrahydroxy-Coumaronochromone	0.972	0.00116116	3
Ma08_g34470	1.418	K13422	Hmyp002315	1.6287	3,5,7,4'-Tetrahydroxy-Coumaronochromone	0.935	0.00618936	3
Ma09_g00180	3.228	K00924	Hmyp002315	1.6287	3,5,7,4'-Tetrahydroxy-Coumaronochromone	0.967	0.00162873	3
Ma09_g01160	2.069	K00521	Hmyp002315	1.6287	3,5,7,4'-Tetrahydroxy-Coumaronochromone	0.962	0.00219249	3
Ma09_g02720	3.467	K03188	Hmyp002315	1.6287	3,5,7,4'-Tetrahydroxy-Coumaronochromone	0.97	0.00136028	3
Ma09_g03200	1.878	K23480	Hmyp002315	1.6287	3,5,7,4'-Tetrahydroxy-Coumaronochromone	0.925	0.00812369	3
Ma09_g03430	3.391	K08081	Hmyp002315	1.6287	3,5,7,4'-Tetrahydroxy-Coumaronochromone	0.943	0.00484748	3
Ma09_g03920	1.401	K07466	Hmyp002315	1.6287	3,5,7,4'-Tetrahydroxy-Coumaronochromone	0.941	0.00506892	3
Ma09_g08760	4.008	--	Hmyp002315	1.6287	3,5,7,4'-Tetrahydroxy-Coumaronochromone	0.989	0.000181391	3
Ma09_g10830	1.624	K01870	Hmyp002315	1.6287	3,5,7,4'-Tetrahydroxy-Coumaronochromone	0.961	0.00229247	3
Ma09_g10880	7.275	K01870	Hmyp002315	1.6287	3,5,7,4'-Tetrahydroxy-Coumaronochromone	0.978	0.00073561	3
Ma09_g10890	2.314	K01870	Hmyp002315	1.6287	3,5,7,4'-Tetrahydroxy-Coumaronochromone	0.981	0.00055324	3
Ma09_g11250	1.486	K15078	Hmyp002315	1.6287	3,5,7,4'-Tetrahydroxy-Coumaronochromone	0.962	0.00208348	3
Ma09_g11540	2.097	K04733	Hmyp002315	1.6287	3,5,7,4'-Tetrahydroxy-Coumaronochromone	0.927	0.00785878	3
Ma09_g11550	3.698	K04733	Hmyp002315	1.6287	3,5,7,4'-Tetrahydroxy-Coumaronochromone	0.977	0.00080702	3
Ma09_g13350	1.586	--	Hmyp002315	1.6287	3,5,7,4'-Tetrahydroxy-Coumaronochromone	0.932	0.00683226	3
Ma09_g13580	2.84	K00487	Hmyp002315	1.6287	3,5,7,4'-Tetrahydroxy-Coumaronochromone	0.96	0.0023802	3
Ma09_g14670	1.955	K13681	Hmyp002315	1.6287	3,5,7,4'-Tetrahydroxy-Coumaronochromone	0.925	0.00822324	3
Ma09_g15840	4.191	K05387	Hmyp002315	1.6287	3,5,7,4'-Tetrahydroxy-Coumaronochromone	0.984	0.000381801	3
Ma09_g15900	1.004	--	Hmyp002315	1.6287	3,5,7,4'-Tetrahydroxy-Coumaronochromone	0.983	0.000406831	3
Ma09_g16230	3.152	K06677	Hmyp002315	1.6287	3,5,7,4'-Tetrahydroxy-Coumaronochromone	0.981	0.000541443	3
Ma09_g17060	1.937	K04733	Hmyp002315	1.6287	3,5,7,4'-Tetrahydroxy-Coumaronochromone	0.918	0.00985277	3
Ma09_g17360	1.705	K02324	Hmyp002315	1.6287	3,5,7,4'-Tetrahydroxy-Coumaronochromone	0.932	0.00677824	3
Ma09_g18370	3.643	K04733	Hmyp002315	1.6287	3,5,7,4'-Tetrahydroxy-Coumaronochromone	0.988	0.000217281	3
Ma09_g20040	1.173	K04733	Hmyp002315	1.6287	3,5,7,4'-Tetrahydroxy-Coumaronochromone	0.943	0.00478709	3
Ma09_g22730	1.622	K09422	Hmyp002315	1.6287	3,5,7,4'-Tetrahydroxy-Coumaronochromone	0.952	0.00333406	3
Ma09_g28150	1.75	--	Hmyp002315	1.6287	3,5,7,4'-Tetrahydroxy-Coumaronochromone	0.97	0.00137022	3
Ma09_g28580	3.306	K19307	Hmyp002315	1.6287	3,5,7,4'-Tetrahydroxy-Coumaronochromone	0.947	0.00420648	3
Ma09_g28930	1.431	K04733	Hmyp002315	1.6287	3,5,7,4'-Tetrahydroxy-Coumaronochromone	0.952	0.00340087	3
Ma09_g29760	2.896	--	Hmyp002315	1.6287	3,5,7,4'-Tetrahydroxy-Coumaronochromone	0.984	0.000397094	3
Ma09_g30400	3.498	K13356	Hmyp002315	1.6287	3,5,7,4'-Tetrahydroxy-Coumaronochromone	0.968	0.00149632	3
Ma09_g30440	5.769	K13356	Hmyp002315	1.6287	3,5,7,4'-Tetrahydroxy-Coumaronochromone	0.987	0.00026549	3
Ma09_g30630	1.45	--	Hmyp002315	1.6287	3,5,7,4'-Tetrahydroxy-Coumaronochromone	0.96	0.00239826	3
Ma09_g30650	1.277	--	Hmyp002315	1.6287	3,5,7,4'-Tetrahydroxy-Coumaronochromone	0.946	0.00425715	3
Ma09_g30730	1.869	K03671	Hmyp002315	1.6287	3,5,7,4'-Tetrahydroxy-Coumaronochromone	0.959	0.00248684	3
Ma10_g00550	1.828	K13466	Hmyp002315	1.6287	3,5,7,4'-Tetrahydroxy-Coumaronochromone	0.96	0.00235888	3
Ma10_g02660	1.285	--	Hmyp002315	1.6287	3,5,7,4'-Tetrahydroxy-Coumaronochromone	0.923	0.00861047	3
Ma10_g07690	2.594	K16281	Hmyp002315	1.6287	3,5,7,4'-Tetrahydroxy-Coumaronochromone	0.929	0.00729733	3
Ma10_g08210	3.643	K13457	Hmyp002315	1.6287	3,5,7,4'-Tetrahydroxy-Coumaronochromone	0.988	0.000215652	3
Ma10_g08220	2.85	K19613	Hmyp002315	1.6287	3,5,7,4'-Tetrahydroxy-Coumaronochromone	0.985	0.000342455	3
Ma10_g08410	1.331	--	Hmyp002315	1.6287	3,5,7,4'-Tetrahydroxy-Coumaronochromone	0.92	0.00924815	3
Ma10_g12250	1.325	K16190	Hmyp002315	1.6287	3,5,7,4'-Tetrahydroxy-Coumaronochromone	0.949	0.0038883	3
Ma10_g14870	2.85	K20240	Hmyp002315	1.6287	3,5,7,4'-Tetrahydroxy-Coumaronochromone	0.985	0.000352706	3
Ma10_g15250	2.896	K22410	Hmyp002315	1.6287	3,5,7,4'-Tetrahydroxy-Coumaronochromone	0.984	0.000380235	3
Ma10_g17720	3.152	K10773	Hmyp002315	1.6287	3,5,7,4'-Tetrahydroxy-Coumaronochromone	0.984	0.000404343	3
Ma10_g18530	3.698	--	Hmyp002315	1.6287	3,5,7,4'-Tetrahydroxy-Coumaronochromone	0.979	0.000673636	3
Ma10_g18720	1.109	K16222	Hmyp002315	1.6287	3,5,7,4'-Tetrahydroxy-Coumaronochromone	0.952	0.00335127	3
Ma10_g21850	2.896	--	Hmyp002315	1.6287	3,5,7,4'-Tetrahydroxy-Coumaronochromone	0.981	0.000551368	3
Ma10_g23380	3.467	K14504	Hmyp002315	1.6287	3,5,7,4'-Tetrahydroxy-Coumaronochromone	0.969	0.00142	3
Ma10_g25510	2.466	K09528	Hmyp002315	1.6287	3,5,7,4'-Tetrahydroxy-Coumaronochromone	0.983	0.000415549	3
Ma10_g25600	4.263	K16815	Hmyp002315	1.6287	3,5,7,4'-Tetrahydroxy-Coumaronochromone	0.975	0.000936434	3
Ma10_g26370	3.152	--	Hmyp002315	1.6287	3,5,7,4'-Tetrahydroxy-Coumaronochromone	0.985	0.000356053	3
Ma10_g26990	1.826	K16241	Hmyp002315	1.6287	3,5,7,4'-Tetrahydroxy-Coumaronochromone	0.934	0.0063174	3
Ma10_g28160	3.019	--	Hmyp002315	1.6287	3,5,7,4'-Tetrahydroxy-Coumaronochromone	0.972	0.00120607	3
Ma10_g28170	2.696	--	Hmyp002315	1.6287	3,5,7,4'-Tetrahydroxy-Coumaronochromone	0.963	0.00202719	3
Ma10_g28180	2.458	--	Hmyp002315	1.6287	3,5,7,4'-Tetrahydroxy-Coumaronochromone	0.957	0.00278155	3
Ma11_g04630	2.801	K00430	Hmyp002315	1.6287	3,5,7,4'-Tetrahydroxy-Coumaronochromone	0.935	0.00614339	3
Ma11_g06560	1.391	K22736	Hmyp002315	1.6287	3,5,7,4'-Tetrahydroxy-Coumaronochromone	0.931	0.0069979	3
Ma11_g17060	1.044	K15078	Hmyp002315	1.6287	3,5,7,4'-Tetrahydroxy-Coumaronochromone	0.923	0.00862553	3
Ma11_g17680	3.152	K00847	Hmyp002315	1.6287	3,5,7,4'-Tetrahydroxy-Coumaronochromone	0.984	0.000379794	3
Ma11_g19590	2.469	K13963	Hmyp002315	1.6287	3,5,7,4'-Tetrahydroxy-Coumaronochromone	0.973	0.00105091	3
Ma11_g20870	1.668	K05765	Hmyp002315	1.6287	3,5,7,4'-Tetrahydroxy-Coumaronochromone	0.968	0.00151355	3
Ma11_g21160	4.467	K09422	Hmyp002315	1.6287	3,5,7,4'-Tetrahydroxy-Coumaronochromone	0.979	0.000683714	3
Ma11_g23050	1.341	K10257	Hmyp002315	1.6287	3,5,7,4'-Tetrahydroxy-Coumaronochromone	0.923	0.00873066	3
Ma11_g25090	1.026	--	Hmyp002315	1.6287	3,5,7,4'-Tetrahydroxy-Coumaronochromone	0.949	0.0038919	3
Ma00_g04190	-1.839	K14829	pmb2791	-3.01296	9-Hydroperoxy-10E,12,15Z-octadecatrienoic acid	0.971	0.00123844	7
[truncated: 5,531 more rows]
